# Supplementary material for: Mycorrhizal Symbiosis Triggers Local Resistance in Citrus Plants Against Spider Mites
Source: Front Plant Sci. 2022 Jul 1;13:867778. doi: 10.3389/fpls.2022.867778 (PMC9285983; doi:10.3389/fpls.2022.867778)
Supplement: Supplementary file 6 [file Data_Sheet_1.xlsx]

## Sheet: Figure 2
p<0.05	*		We have used generalized linear model por gene expression comparing each condition with the control (NM)
p<0.01	**
p<0.001	***
		PR3 at 24 hpi					PR3 at 48 hpi
			NM 24					NM 48
		PR3	X2	P			PR3	X2	P
		NM inf	24.077	<0.001			NM inf	10308	0.001
		AM	1763	0,188			AM	42611	<0,001
		AM inf	21	<0,001			AM inf	64018	<0,001
			NMinf 24					NMinf 48
		PR3	X2	P			PR3	X2	P
		AM inf	2.987	0.084			AM inf	0.065	0.799
		PR5 at 24 hpi					PR5 at 48 hpi
			NM 24					NM 48
		PR5	X2	P			PR5	X2	P
		NM inf	5330	0,021			NM inf	5702	0,017
		AM	0,631	0,427			AM	2001	0,157
		AM inf	25108	<01001			AM inf	8044	0,005
			NMinf 24					NMinf 48
		PR5	X2	P			PR5	X2	P
		AM inf	0.075	0.379			AM inf	4.476	0.035
		LOX2 at 24 hpi					LOX2 at 48 hpi
			NM 24					NM 48
		lox2	X2	P			lox2	X2	P
		NM inf	17335	<0.001			NM inf	6999	0.008
		AM	1183	0,277			AM	5209	0,022
		AM inf	156987	<0,001			AM inf	24050	<0,001
			NMinf 24					NMinf 48
		LOX2	X2	P			LOX2	X2	P
		AM inf	139.721	P<0.001			AM inf	5.751	0.016

## Sheet: Figure 3 
We have performed a two-way ANOVA for hormone quantification with to categorical variables: mycorrhization and infestation.
	SA									OPDA
	Tests of Between-Subjects Effects									Tests of Between-Subjects Effects
	Dependent Variable: quantification									Dependent Variable: Quantification
	Source	Type III Sum of Squares	df	Mean Square	F	Sig.				Source	Type III Sum of Squares	df	Mean Square	F	Sig.
	Corrected Model	69911295,999a	3	2.33038e+07	6.02	0.006				Corrected Model	255,178a	3	85.0593	8.42683	0.00137609
	Intercept	4.11437e+08	1	4.11437e+08	106.289	0				Intercept	2265.17	1	2265.17	224.41	7.79261e-11
	Mycorrhiza	1.83373e+06	1	1.83373e+06	0.474	0.501				Mycorrhiza	44.6572	1	44.6572	4.42419	0.0516067
	infestation	6.38972e+07	1	6.38972e+07	16.507	0.001				infestation	170.942	1	170.942	16.9352	0.000810242
	Mycorrhiza * infestation	4.1804e+06	1	4.1804e+06	1.08	0.314				Mycorrhiza * infestation	39.5787	1	39.5787	3.92107	0.0651494
	Error	6.19351e+07	16	3.87094e+06						Error	161.502	16	10.0939
	Total	5.43284e+08	20							Total	2681.85	20
	Corrected Total	1.31846e+08	19							Corrected Total	416.68	19
	a R Squared = ,530 (Adjusted R Squared = ,442)									a. R Squared = ,612 (Adjusted R Squared = ,540)
	JA-Ile									JA
	Tests of Between-Subjects Effects									Tests of Between-Subjects Effects
	Dependent Variable: Quantification									Dependent Variable: Quantification
	Source	Type III Sum of Squares	df	Mean Square	F	Sig.				Source	Type III Sum of Squares	df	Mean Square	F	Sig.
	Corrected Model	9840,785a	3	3280.26	3.80691	0.0310714				Corrected Model	146,765a	3	48.9217	3.32244	0.0465457
	Intercept	128423	1	128423	149.042	1.60283e-09				Intercept	1321.17	1	1321.17	89.725	5.80839e-08
	Mycorrhiza	3060.14	1	3060.14	3.55145	0.0777926				Mycorrhiza	58.481	1	58.481	3.97164	0.0636141
	infestation	4612.64	1	4612.64	5.35321	0.0343081				infestation	87.7811	1	87.7811	5.96152	0.0266151
	Mycorrhiza * infestation	2168	1	2168	2.51608	0.132254				Mycorrhiza * infestation	0.503111	1	0.503111	0.034168	0.855673
	Error	13786.6	16	861.659						Error	235.594	16	14.7246
	Total	152051	20							Total	1703.53	20
	Corrected Total	23627.3	19							Corrected Total	382.359	19
	a. R Squared = ,416 (Adjusted R Squared = ,307)									a. R Squared = ,384 (Adjusted R Squared = ,268)

## Sheet: Figure 7 
We have performed a two-way ANOVA for flavonoid quantification with to categorical variables: mycorrhization and infestation.
	Luteolin									Kaempferol
	Tests of Between-Subjects Effects									Tests of Between-Subjects Effects
	Dependent Variable: Quantification									Dependent Variable: pixels
	Source	Type III Sum of Squares	df	Mean Square	F	Sig.				Source	Type III Sum of Squares	df	Mean Square	F	Sig.
	Corrected Model	77,874a	3	25.9579	5.9188	0.00646453				Corrected Model	4720,108a	3	1573.37	11.399	0
	Intercept	141.711	1	141.711	32.3122	3.38578e-05				Intercept	5642.58	1	5642.58	40.879	0
	mycorrhiza	19.179	1	19.179	4.37311	0.0528203				Mycorrhiza	2216.6	1	2216.6	16.059	0.001
	infestation	33.9927	1	33.9927	7.75086	0.0132711				Infestation	1485.78	1	1485.78	10.764	0.005
	mycorrhiza * infestation	24.7019	1	24.7019	5.63242	0.0304968				Mycorrhiza * Infestation	1017.72	1	1017.72	7.373	0.015
	Error	70.1708	16	4.38567						Error	2208.49	16	138.031
	Total	289.755	20							Total	12571.2	20
	Corrected Total	148.044	19							Corrected Total	6928.6	19
	a. R Squared = ,526 (Adjusted R Squared = ,437)									a R Squared = ,681 (Adjusted R Squared = ,621)
	Neohesperidin									Dyconiferil alcohol
	Tests of Between-Subjects Effects									Tests of Between-Subjects Effects
	Dependent Variable: pixels									Dependent Variable: pixels
	Source	Type III Sum of Squares	df	Mean Square	F	Sig.				Source	Type III Sum of Squares	df	Mean Square	F	Sig.
	Corrected Model	913370,459a	3	304457	5.127	0.011				Corrected Model	162476,710a	3	54158.9	5.835	0.007
	Intercept	2.00795e+06	1	2.00795e+06	33.816	0				Intercept	1.33399e+06	1	1.33399e+06	143.716	0
	mycorrhiza	523511	1	523511	8.816	0.009				mycorrhiza	161259	1	161259	17.373	0.001
	infestation	144728	1	144728	2.437	0.138				infestation	617.311	1	617.311	0.067	0.8
	mycorrhiza * infestation	245132	1	245132	4.128	0.059				mycorrhiza * infestation	600.383	1	600.383	0.065	0.802
	Error	950064	16	59379						Error	148514	16	9282.12
	Total	3.87139e+06	20							Total	1.64498e+06	20
	Corrected Total	1.86343e+06	19							Corrected Total	310991	19
	a R Squared = ,490 (Adjusted R Squared = ,395)									a R Squared = ,522 (Adjusted R Squared = ,433)
	Malic acid									Cinamic acid
	Tests of Between-Subjects Effects									Tests of Between-Subjects Effects
	Dependent Variable: Quantification									Dependent Variable: Quantification
	Source	Type III Sum of Squares	df	Mean Square	F	Sig.				Source	Type III Sum of Squares	df	Mean Square	F	Sig.
	Corrected Model	206799,648a	3	68933.2	6.83005	0.00356114				Corrected Model	119,263a	3	39.7543	4.88971	0.0134
	Intercept	2.24398e+06	1	2.24398e+06	222.338	8.35378e-11				Intercept	1619.18	1	1619.18	199.157	1.90057e-10
	Mycorrhiza	15735.6	1	15735.6	1.55912	0.229756				mycorrhiza	0.847747	1	0.847747	0.104272	0.750944
	Infestation	104070	1	104070	10.3115	0.00544846				infestation	82.6194	1	82.6194	10.1621	0.00572255
	Mycorrhiza * Infestation	86993.7	1	86993.7	8.61952	0.0096906				mycorrhiza * infestation	35.7957	1	35.7957	4.40281	0.0521107
	Error	161482	16	10092.6						Error	130.083	16	8.13018
	Total	2.61226e+06	20							Total	1868.52	20
	Corrected Total	368282	19							Corrected Total	249.346	19
	a. R Squared = ,562 (Adjusted R Squared = ,479)									a. R Squared = ,478 (Adjusted R Squared = ,380)

## Sheet: Figure 8
We have employed Generalized linear model for flavonoids treatments comparing each treatment with its control
										p<0.05	*
										p<0.01	**
						B) Malic and Cinamic acids compared to H2O (control)				p<0.001	***
		A) 0.5 mM
		Mock					H2O
		X2	P				X2	P
	NM inf	8.667	0.006			cinnamic	2.148	0.143
						malic	4.724	0.03
			C) Kaempferol, Neohesperidin, DCA, Luteolin
				Mock DMSO
				X2	P
			kaempferol	0.255	0.143
			luteolin	2.736	0.098
			dca	1.281	0.258
			neohesperidin	4.724	0.03

## Sheet: Figure S5
	We have employed Generalized linear model for systemic phenotype comparing each treatment with the control (NM)
										p<0.05	*
			NM							p<0.01	**
			X2	P						p<0.001	***
		NM inf	15.341	<0.001
		AM	5.843	0.016
		AM inf	17.495	<0.001
		We have also compared AM and AM inf
			AM
			X2	P
		AMinf	6.94	0.008
