# Supplementary material for: Mycorrhizal Symbiosis Triggers Local Resistance in Citrus Plants Against Spider Mites
Source: Front Plant Sci. 2022 Jul 1;13:867778. doi: 10.3389/fpls.2022.867778 (PMC9285983; doi:10.3389/fpls.2022.867778)
Supplement: Supplementary file 7 [file Table_1.XLSX]

## Sheet: Local 24h combined MarVis
id	RT	m/z (corrected)	NM_1/NM_1	NM_2/NM_2	NM_3/NM_3	NM_4/NM_4	NM_5/NM_5	CNINF_1/CNINF_1	CNINF_2/CNINF_2	CNINF_3/CNINF_3	CNINF_4/CNINF_4	CNINF_5/CNINF_5	AM_1/AM_1	AM_2/AM_2	AM_3/AM_3	AM_4/AM_4	AM_5/AM_5	MYINF_1/MYINF_1	MYINF_2/MYINF_2	MYINF_3/MYINF_3	MYINF_4/MYINF_4	MYINF_5/MYINF_5	dataset	KWpValue_p-value	ARule	nC13	CosSum	FormerY	nC	Cluster
2742	144.4159319	269.0752254	40.30217361	8.559025764	35.42283249	49.32640457	6.425786495	8.766426086	3.372128963	29.09246445	13.08296967	4.674199104	3.683464527	61.12474823	6.442982197	5.146602154	80.28106689	1.07309854	5.944813251	0.5276024342	2.429575205	0	SO_local_POS MarVis 24 hpi.csv	0.022466	m+H	0	0	270.0825019	-	13
1249	223.3192956	336.1330461	170.3447266	15.10906982	11.22402668	289.8006287	107.8983917	118.6332169	66.75265503	87.37836456	7.175675392	71.37528992	118.4953384	263.1526184	103.2556305	199.4232025	54.73353195	7.832956791	9.506224632	10.47397804	9.51505661	0	SO_local_POS MarVis 24 hpi.csv	0.017665	m+H	0	0	337.1403226	-	13
3056	258.1956116	648.1678909	113.1476746	16.97523499	119.9153366	100.7842636	29.27163696	8.70741272	31.17448616	138.7797241	22.83699608	28.78110504	10.23743057	147.8779755	42.14770508	13.77803421	184.7255402	7.660830975	10.3872385	1.338896155	6.953290939	0	SO_local_POS MarVis 24 hpi.csv	0.017945	m+H	0	981	649.1751674	28.9407	13
1895	145.4412491	216.1490638	151.8718567	37.89944077	72.49342346	198.0101471	39.39666748	13.18500137	1.009753108	162.4638977	18.78042603	4.272418499	29.18481636	296.6272278	43.62914658	41.85224152	299.348877	11.06001568	29.13927841	1.466265678	19.11842728	0	SO_local_POS MarVis 24 hpi.csv	0.012295	m+H	0	0	217.1563403	-	13
2396	227.8654624	481.1323863	71.67743683	26.7533741	44.38479996	86.81552887	32.92899704	11.79201412	3.98075366	101.2216949	9.438894272	6.700969696	9.362914085	105.8496475	48.16188431	9.93140316	138.9828033	5.488154888	12.9829731	0.8176956773	6.27213192	0	SO_local_POS MarVis 24 hpi.csv	0.026539	m+H	0	0	482.1396628	-	13
1771	181.353949	612.1693888	1.949340343	27.49726295	39.21227646	2.347301006	22.1824894	1.33082974	6.654197216	0.2965516448	0.72778368	6.329668522	40.27764511	15.20303249	14.95185471	30.14639091	12.41543579	2.458586454	2.324642897	4.653720856	2.446419477	2.098947287	Results SO local NEG MarVis 24.csv	0.025458	m-H	2	1997	613.1688123	27.4717	13
1761	183.2686134	612.1698531	6.796011448	96.52487183	125.7910843	7.077048302	77.96117401	4.664395809	23.77743149	0.8305919766	3.97098875	20.16490173	131.9681549	53.67431641	50.87211609	105.0196838	41.20552826	8.932106018	7.391784191	19.88723564	7.6895504	4.641585827	Results SO local NEG MarVis 24.csv	0.026539	m-H	1	1999	612.1659267	27.4717	13
706	298.4377374	899.170168	54.85771561	44.84680176	65.48458099	69.17221069	45.29301834	13.5688982	4.580073357	7.146722317	25.61732292	5.924190998	39.58162689	49.21257782	144.1967316	46.19620514	73.13098145	2.789098024	23.95526886	2.938453674	13.440732	0	SO_local_POS MarVis 24 hpi.csv	0.0021344	m+H	0	0	900.1774445	-	13
1883	222.1291551	612.1678274	13.22856998	9.024074554	12.06747341	19.84705162	10.60790443	5.276016712	1.943151236	8.68679142	6.081712246	1.315237284	5.890302181	18.46176147	17.94421196	6.881925106	19.68519211	1.458602548	5.814521313	0.1276506484	0.7861811519	0	SO_local_POS MarVis 24 hpi.csv	0.0031734	m+Na	1	2895	636.1603988	23.9808	13
1995	251.3704344	360.0556028	20.99814796	78.08197784	186.0791931	100.2745438	50.31737137	22.990839	13.44194221	129.1706543	29.64280319	24.67870522	85.56182098	181.603363	56.45652008	79.29646301	174.7962341	8.058031082	33.2274437	5.371705055	9.981442451	0	SO_local_POS MarVis 24 hpi.csv	0.011542	m+H	0	922	361.0628793	12.4067	13
1829	183.3980152	612.1692052	24.94581985	298.2272034	388.0458069	25.63071632	245.6294708	15.36296272	73.46942902	5.224384785	14.23415565	63.94724274	428.0531311	175.3256226	160.8958588	347.1269226	137.9697876	28.18042755	23.36362839	65.21297455	25.9317112	22.86976242	Results SO local NEG MarVis 24.csv	0.018421	m-H	0	1998	611.1619287	27.4717	13
2355	69.21807528	202.1368505	11.91674709	2.580385208	6.088111877	22.24576569	3.027556896	1.14367497	1.228108644	20.86483765	1.976185083	1.42626667	3.642841816	12.64256573	5.413398266	3.311096668	32.36352158	0.8675608635	0.9586971402	1.719624043	2.047227621	0	SO_local_POS MarVis 24 hpi.csv	0.010777	m+H	1	855	204.147477	10.5326	13
3353	257.3716557	648.1664901	17.74460602	8.269619942	43.45425797	32.44133377	10.23454857	3.889605522	5.355770111	36.4302063	5.705296516	6.468753338	4.226447582	43.91540527	13.36881447	2.819993258	51.33203506	3.312657118	4.538218498	0.8644561768	5.059093475	0	SO_local_POS MarVis 24 hpi.csv	0.037162	m+H	1	981	650.1771166	28.9407	13
2608	339.0562156	534.0977191	7.012341022	5.247101784	15.12955666	11.6154871	1.91076231	1.522845984	3.167235374	6.045342922	4.204530716	3.585167885	5.266058922	11.06435871	6.126727581	5.642300606	17.87099266	1.638702512	1.572679996	1.214830756	2.041021585	0	SO_local_POS MarVis 24 hpi.csv	0.0073636	m+Na	0	762	557.0869405	-	13
1113	301.2336034	147.0588797	21.1764698	608.2841187	557.9623413	755.9165039	5.690876961	261.0735779	247.2093506	12.92188549	17.09493637	8.002848625	476.788269	362.1414185	559.7498779	755.5180054	479.7497559	226.5703735	3.083993435	161.4566345	12.66174126	0	SO_local_POS MarVis 24 hpi.csv	0.026539	m+NH4	0	782	165.0927053	-	13
3452	194.9982194	456.171498	48.75220871	15.00655937	40.41831589	33.60057831	17.70674324	13.30601025	18.16293526	15.41202641	8.5107584	18.51475525	5.663137436	28.35420799	87.07099915	6.7327075	39.01114273	8.554977417	7.624504566	5.742985249	8.232016563	0	SO_local_POS MarVis 24 hpi.csv	0.044961	m+H	0	0	457.1787745	-	13
1901	307.1117828	529.1330739	5.419204235	4.321495533	0.2089174092	3.222582817	6.419531345	1.874631643	1.341022253	1.425427437	1.05807507	1.628046751	5.287415981	2.337033749	9.25024128	2.768860817	1.489011884	0.6232631803	1.929051995	0.3896183968	1.632686615	0	SO_local_POS MarVis 24 hpi.csv	0.045659	m+H	0	0	530.1403504	-	13
1368	234.5981654	546.1002413	21.734869	22.28151131	6.76293087	24.3356514	16.9432373	5.891625881	4.965806484	16.9628334	12.89640903	4.555226803	9.292438507	26.68100357	22.34404945	12.81864452	35.67268753	3.18580842	9.372467995	3.809897661	5.572753429	0	SO_local_POS MarVis 24 hpi.csv	0.012557	m+H	0	0	547.1075178	-	13
1027	254.0536664	195.9909509	23.63539124	50.3601799	97.11860657	78.36585236	78.20218658	27.62007904	52.50168991	7.929155827	19.72125053	19.25951004	67.70906067	90.25849152	12.97948647	99.74100494	81.09863281	6.621072769	23.64557648	16.40561867	13.16734219	20.71663475	Results SO local NEG MarVis 24.csv	0.03511	m-H	0	940	194.9836744	-	13
922	404.9330248	284.2379962	21.05384254	6.168765068	18.52492905	19.94835854	30.59427261	12.3794899	3.50909543	34.05128098	15.10197544	4.605761528	12.03399658	32.11340332	54.10453033	10.0948782	34.14478302	4.664871216	2.744329929	11.85873604	6.628015041	0	SO_local_POS MarVis 24 hpi.csv	0.042928	m+H	0	0	285.2452727	-	13
183	390.0370528	315.1659589	55.92127609	77.72720337	38.38803864	39.70417023	79.43405914	3.978950977	39.09400558	27.63388634	9.592066765	39.75038528	60.52347565	41.65906906	140.4146271	80.80172729	49.31105804	4.239786148	5.530477524	30.71983147	42.71093369	0	SO_local_POS MarVis 24 hpi.csv	0.0088166	m+H	1	898	317.1765854	-	13
861	283.6272394	547.1139766	31.69329834	20.09736443	38.40558243	41.16485977	22.47665024	8.987084389	8.946519852	21.43753815	12.56245422	12.40015793	27.90096283	29.49857903	38.38493729	37.24181747	42.06866837	14.89031887	8.003677368	5.665673733	17.02222443	0	SO_local_POS MarVis 24 hpi.csv	0.002761	m+Na	1	815	571.106548	-	13
2639	247.3304984	549.1540297	24.85033607	15.33338261	37.89331818	36.10516357	21.19122887	11.70956612	14.11087704	15.99911022	12.73445415	12.423913	6.027170658	61.18255997	17.36458206	5.834815502	67.7782135	13.57462502	8.635334015	8.154734612	10.44183922	0	SO_local_POS MarVis 24 hpi.csv	0.045659	m+H	0	0	550.1613062	-	13
208	395.0101312	338.1775283	14.54112434	25.44274712	19.9965992	27.41097641	24.36781693	14.95905018	10.14016438	9.827708244	22.0243454	8.829154968	22.55953407	20.94714737	43.3355751	19.71693039	21.83671379	11.14147377	5.096387863	7.686992645	8.545425415	0	SO_local_POS MarVis 24 hpi.csv	0.0049692	m+H	0	0	339.1848048	-	13
2597	202.5881779	476.1427442	80.70295715	29.76828957	30.35188293	54.40821457	49.3942337	25.88898468	16.60080528	33.59357452	27.11069489	7.407057762	19.92051888	49.63464737	25.01729965	24.31726265	149.4448395	11.57762909	30.19143295	11.6104641	20.48935127	0	SO_local_POS MarVis 24 hpi.csv	0.040566	m+H	0	0	477.1500207	-	13
238	233.2020805	314.0159097	18.41755676	42.16509628	18.84773445	27.52762413	41.70718384	18.45038986	7.851947308	35.01576614	32.02003479	8.84677124	50.3601265	37.29561996	45.35437012	32.60234833	52.10983276	4.665162086	29.69016266	8.334814072	8.432489395	0	SO_local_POS MarVis 24 hpi.csv	0.0082304	m+H	0	0	315.0231862	-	13
304	289.8492302	369.1085828	31.66877365	39.12397385	0.6005926132	19.30776978	41.29862595	5.792046547	9.55581665	27.13546562	17.78272438	7.58671999	32.06551361	28.28495789	51.7377243	25.51607895	44.18389893	24.24903679	8.675378799	9.801909447	4.115606308	0	SO_local_POS MarVis 24 hpi.csv	0.02318	m+H	2	837	372.1225593	-	13
1164	460.6168538	436.3923083	32.4139595	49.89039612	19.81150818	34.90530777	31.39937782	12.14817715	4.03399086	11.00036907	17.34963989	41.08672333	30.72344589	18.34315872	79.27558136	18.11364365	39.24466705	16.5544281	4.551820278	9.653175354	21.82210732	0	SO_local_POS MarVis 24 hpi.csv	0.026677	m+H	0	0	437.3995848	-	13
1829	230.7730001	296.055281	48.18249512	10.91069984	60.60763931	77.3385849	9.03134346	13.80061054	9.52191925	19.73839378	26.27593422	5.091439724	23.58089066	49.53094864	57.49471283	40.48714828	65.32702637	8.670508385	22.24474144	7.000727654	32.10797119	0	SO_local_POS MarVis 24 hpi.csv	0.039534	m+H	0	0	297.0625575	-	13
434	243.7015221	175.980309	68.68917084	51.98036194	34.57862854	78.26511383	57.42117691	30.54516029	20.9116478	4.788703918	47.66919708	25.21821976	40.70870972	50.55638885	80.77394867	64.47809601	65.86720276	9.978969574	46.23246384	17.50416946	19.32491875	0	SO_local_POS MarVis 24 hpi.csv	0.0060183	m+H	0	0	176.9875855	-	13
504	306.9567238	326.1218785	71.36856842	51.60599899	13.39197636	38.61604691	52.31060791	10.05327988	17.92100906	74.07823181	51.03426361	24.60582161	37.7856636	78.81737518	87.95388031	35.86211395	53.31181717	17.08051682	16.65705681	16.97258949	26.01616859	0	SO_local_POS MarVis 24 hpi.csv	0.045894	m+H	0	0	327.129155	-	13
2854	412.5344194	212.1432	32.08000183	26.58436394	14.85152245	31.87825775	28.96422768	14.49908066	16.53325081	19.13983727	7.472865105	17.96585083	14.02555847	12.97875977	108.9783325	15.74177361	14.05889034	11.51625443	11.57616901	14.8266573	11.50507545	0	SO_local_POS MarVis 24 hpi.csv	0.022117	m+H	0	0	213.1504765	-	13
1475	341.0997256	788.1810445	12.79741096	26.45729828	39.97102737	13.36862183	23.2793541	14.9132328	10.50639725	4.834015846	17.33454132	10.5539608	44.74515533	23.97582054	13.75825691	38.79977798	28.11426544	4.63723278	15.35569763	13.27466011	3.546358347	8.179244041	Results SO local NEG MarVis 24.csv	0.017481	m-H	0	981	787.173768	32.0223	13
664	402.4868003	325.1752492	15.16497326	11.64398384	9.043727875	17.89901352	18.82391548	8.110804558	7.677800655	3.298443079	8.688961029	7.199678421	11.28610897	22.08949089	22.93377495	11.33682823	19.84327698	6.631083488	9.512224197	5.632048607	6.097318172	0	SO_local_POS MarVis 24 hpi.csv	0.0026594	m+H	0	0	326.1825257	-	13
1621	337.0329085	532.1246248	69.10320282	76.92107391	97.57289886	71.06993103	62.18336487	57.69625092	14.65657806	24.78543091	26.44907379	15.23134613	45.48679352	109.1796875	111.3085556	57.87621689	99.53528595	27.65245628	36.14096832	26.98882675	27.30681038	25.94232559	Results SO local NEG MarVis 24.csv	0.0026737	m-H	1	874	532.1206983	21.3241	13
790	251.6146343	298.0459805	83.59764099	81.99936676	178.6621094	68.54547882	131.2186432	28.04959869	40.88191986	35.80593872	37.41092682	82.9322052	162.6744232	147.0285187	33.36125946	152.3035736	85.03224182	59.66544724	23.39488983	65.08653259	31.40837479	28.42172623	Results SO local NEG MarVis 24.csv	0.016075	m-H	0	0	297.038704	-	13
1103	269.1405893	564.142017	29.40315056	53.99462509	90.30529785	48.64932251	51.94816208	10.88570118	26.11196709	27.50867271	29.36665726	19.73022461	98.90472412	65.5242157	24.43952179	98.04066467	53.3018837	31.11423492	14.28137589	37.38154602	24.93714714	6.781671524	Results SO local NEG MarVis 24.csv	0.017119	m-H	2	2637	565.1414405	-	13
176	356.2527734	145.9667946	15.19926929	14.00042057	25.17675781	15.80663109	13.07139969	7.685709	14.12136459	6.129861355	3.127528191	6.170096874	13.24788094	17.02671051	13.05382824	18.58685303	18.55732346	9.492292404	10.44023609	5.364574909	8.380730629	8.242993355	Results SO local NEG MarVis 24.csv	0.0068365	m-H	2	978	146.9662181	-	14
900	364.2705616	776.3131	39.82583618	31.58686638	13.78090096	31.17770767	26.19983864	18.72727203	14.51416397	14.1607151	20.99049187	10.29911518	27.13982964	42.8409462	33.01974487	18.25730515	33.98922729	21.02825356	11.62193871	10.12071609	16.64770889	0	SO_local_POS MarVis 24 hpi.csv	0.017119	m+H	0	0	777.3203765	-	14
333	410.2542275	564.1840044	70.22150421	100.0437393	173.9629669	69.58776093	97.97138977	42.28808594	50.72320557	52.8732872	53.14835739	48.40696335	123.1875381	98.48387909	60.83877945	122.157692	94.3655014	62.90023041	39.54104233	65.50545502	62.61983109	35.71038818	Results SO local NEG MarVis 24.csv	0.0050492	m-H	0	1974	563.176728	23.4181	14
2616	444.378882	296.234245	92.13230896	106.1085205	51.3559494	117.3334427	80.20425415	41.00259018	46.69441223	45.45343018	41.30862808	45.83481216	27.70053291	46.64527512	226.9670105	87.88271332	58.31426239	50.38204575	45.19540787	74.5152359	63.84951401	0	SO_local_POS MarVis 24 hpi.csv	0.042708	m+Na	2	952	321.2301664	-	14
1349	340.3312778	788.1784451	4.165303707	10.52575779	12.65390301	5.224140167	9.924435616	4.385445595	3.917093992	4.550865173	6.538850307	3.583038568	14.74934006	8.031322479	3.885040045	17.32421494	9.084342957	3.796258211	3.416003466	3.606657743	3.471899748	4.012674332	Results SO local NEG MarVis 24.csv	0.010386	m-H	1	981	788.1745186	32.0223	14
1591	350.063336	196.0760517	9.953608513	7.565346241	7.42816925	12.02751827	9.298316002	4.222023964	5.594217777	4.285932541	4.446522236	6.033917427	6.732240677	4.997878075	13.77080917	9.917733192	19.26838493	5.192904949	5.54944706	4.881252289	5.796476364	0	SO_local_POS MarVis 24 hpi.csv	0.0087701	m+H	0	0	197.0833282	-	14
1457	337.1384809	532.1224988	169.3503265	196.6598816	700.0753784	163.8600922	216.5834351	117.6678925	97.54602814	77.36380005	299.7301025	84.91702271	326.2417297	204.5223999	384.2432556	220.8221283	205.445343	177.6817017	173.0496979	183.7156372	128.6519012	157.9537506	Results SO local NEG MarVis 24.csv	0.025458	m-H	0	874	531.1152223	21.3241	14
926	278.410883	92.02712338	868.2299805	723.9555054	1501.147949	776.9588013	639.6611328	219.6358185	583.6610107	510.3194885	223.6924438	535.5223999	1167.643066	957.4337769	976.5471802	1077.365723	888.9212646	543.9180908	369.1384583	555.7696533	554.9138184	342.6068115	Results SO local NEG MarVis 24.csv	0.001759	m+FA-H	0	975	137.0253263	-	14
2114	278.3894622	92.03681556	63.55571365	48.72730255	85.7828064	39.98951721	26.77603531	16.80603409	39.5937233	29.2333107	11.02771759	27.14819336	79.0333786	68.19555664	95.57095337	53.23991394	43.21080399	41.45456314	18.0531311	31.48815918	24.23390007	14.95848274	Results SO local NEG MarVis 24.csv	0.0076826	m-H	2	975	93.0362391	-	14
1608	252.679503	92.02755911	5182.42041	7156.779785	8618.301758	4858.229004	1999.539063	897.7952271	4933.187012	2121.665771	2409.561279	4150.764648	6773.174805	8759.154297	3787.212891	8615.033203	7480.541016	4156.294434	1202.515503	2432.087402	4246.010254	932.1711426	Results SO local NEG MarVis 24.csv	0.032998	m+FA-H	0	947	137.025762	-	14
1255	247.0696797	546.0949257	7.272116184	18.4714756	19.54585838	10.01196098	15.11812401	8.633534431	6.468659401	5.866303921	5.726841927	6.329645157	31.26184464	16.83898735	1.286031842	21.52277374	14.36436844	7.131828785	8.434340477	6.511089325	7.564498425	7.356613159	Results SO local NEG MarVis 24.csv	0.04141	m-H	0	0	545.0876492	-	14
500	408.1769555	564.1877537	4.068284988	6.176642418	10.03670025	4.469274998	5.815879822	2.282838583	3.328309059	6.226861954	2.333399057	2.528563261	8.250145912	5.8454175	3.67954874	7.488576889	7.731583595	4.143141747	2.512243509	3.379450798	3.505597353	2.219185114	Results SO local NEG MarVis 24.csv	0.016764	m-H	2	1955	565.1871773	23.4181	14
845	350.7701437	290.1745127	18.16812706	22.11639214	33.00221634	17.9594841	17.04964447	9.454874039	13.24154377	4.7467103	11.82402897	12.45553589	23.06498146	27.72006607	20.30832863	31.15608597	25.91239548	13.97465801	8.935361862	11.72725677	13.71827793	9.159341812	Results SO local NEG MarVis 24.csv	0.0020012	m+FA-2H+Na	0	2933	357.1546606	-	14
1485	370.711366	266.1542751	16.11952019	13.4019556	9.915738106	21.21741676	15.37810707	9.788783073	7.297926903	11.33511829	10.70851231	8.605536461	9.069179535	25.9619236	14.34024906	10.83728695	22.46817207	9.438609123	11.79341602	5.037169456	9.585988045	0	SO_local_POS MarVis 24 hpi.csv	0.030374	m+H	0	0	267.1615516	-	14
184	325.606127	962.3689252	46.36500168	53.69441986	10.49697304	53.85610962	53.41557693	7.578195572	30.5172081	26.59349442	24.75680161	3.934045315	52.1791687	39.03482056	74.53642273	73.93370819	38.78029633	24.97219086	28.90099907	26.14761353	36.71908951	0	SO_local_POS MarVis 24 hpi.csv	0.011976	m+H	2	1970	965.3829017	49.6687	14
1258	46.68073878	79.9679422	15.2753458	8.67090416	12.63464737	15.69126606	7.908343315	5.907295704	9.445015907	5.601394176	5.26420927	6.507214546	18.0206871	14.43841648	13.00144577	15.06921005	10.23779202	8.171854019	4.648055553	7.023917675	5.432915211	5.402475357	Results SO local NEG MarVis 24.csv	0.004612	m-H	0	0	78.96066574	-	14
1024	363.9393511	169.9996952	42.08798599	40.05289459	86.92692566	28.81836319	24.7069416	17.89675522	25.07589722	22.09946251	12.94096947	23.36503029	56.33910751	52.97270203	41.73098373	33.9899559	46.09447861	31.45698547	7.135538578	41.50660706	25.60489845	27.70222664	Results SO local NEG MarVis 24.csv	0.0084065	m-H	0	0	168.9924188	-	14
710	353.0577551	159.9873988	14.53160667	17.33276558	31.41515732	16.13265228	15.98608112	9.672848701	12.97134399	4.600513458	8.379777908	10.018466	24.28064156	22.65765762	17.08548737	30.60383415	23.0807209	10.78823185	9.440083504	10.22867489	12.80246162	8.964092255	Results SO local NEG MarVis 24.csv	0.0018965	m-H	0	0	158.9801223	-	14
597	320.9512798	274.1301816	16.25792503	11.5414629	9.064842224	14.19816875	11.49553585	12.94138622	7.741729736	4.567286968	8.896206856	9.131418228	18.13059616	7.061897278	31.42554665	12.31446075	7.858988762	6.973639488	8.240218163	7.105426311	5.860301018	0	SO_local_POS MarVis 24 hpi.csv	0.032827	m+H	2	939	277.1441581	-	14
1579	375.7084679	522.2039916	26.28290176	14.33000374	33.04493332	21.81574249	8.780848503	16.2583065	12.37627888	9.450738907	11.23149586	10.04314041	25.26677704	22.66703033	24.29984093	28.72095108	23.23009491	15.33927059	9.54086113	11.43173695	12.46335602	6.370045185	Results SO local NEG MarVis 24.csv	0.022002	m+FA-2H+Na	0	2785	589.1841395	-	14
938	350.0254731	420.1308725	11.67751408	10.79882526	17.68584442	12.37417126	7.455966473	5.585745335	8.69555378	3.266041756	6.275782108	7.193646431	19.14361572	15.32797432	10.48911667	18.83475685	12.95212173	7.425296307	5.830073833	6.507679939	6.806868076	5.859612942	Results SO local NEG MarVis 24.csv	0.0025341	m-H	0	0	419.123596	-	14
929	362.7093064	322.1588783	10.09314251	4.280022144	7.168190956	12.09351826	9.336234093	5.278354645	6.188911915	5.879693031	5.56562233	4.838196754	6.483564377	12.436903	11.71738815	6.986386776	8.534050941	6.763740063	5.758934498	1.82628727	7.871484756	0	SO_local_POS MarVis 24 hpi.csv	0.038133	m+H	0	0	323.1661548	-	14
1595	322.9393862	756.1508773	14.13897419	20.1890831	24.94446754	16.97805977	16.34399605	9.967905045	15.28670502	6.054347515	11.20349503	15.859869	35.95649338	26.87047958	18.166502	30.29320908	15.0221014	12.82591915	5.909753799	9.147323608	5.473725319	9.265101433	Results SO local NEG MarVis 24.csv	0.0034941	m-H	1	957	756.1469508	31.1858	14
173	326.5276755	962.3779718	243.1552429	279.6277161	32.79814911	284.9866638	279.5636597	91.43912506	145.9286194	138.1181641	124.3415527	159.7964325	257.6774902	201.2165375	355.0784607	332.8477173	212.2451019	123.2512207	141.4328156	127.9499588	194.9422302	0	SO_local_POS MarVis 24 hpi.csv	0.018039	m+H	0	1985	963.3852483	49.6687	14
166	326.5269051	962.3766794	132.4579773	161.9298553	17.80552101	152.7272797	154.348877	51.9168396	78.01123047	76.34412384	67.00888062	88.27679443	151.3630219	113.2166519	198.3725891	190.292923	120.7388153	70.03858185	77.3736496	69.79592133	106.0965958	0	SO_local_POS MarVis 24 hpi.csv	0.018325	m+H	1	1985	964.3873059	49.6687	14
326	320.5171623	170.0226068	550.5474243	698.4970093	1031.622314	573.8079224	495.177124	487.1908569	407.7295532	291.6585693	422.2075195	413.6875305	1097.385132	684.1478271	471.7000427	903.3607788	652.3049927	474.7770081	397.0358887	292.6261597	323.0584412	312.2451477	Results SO local NEG MarVis 24.csv	0.0038059	m-H	0	0	169.0153304	-	14
355	381.3065224	448.3423884	10.37564564	5.498738766	5.346047401	7.723860264	4.500556469	4.137831688	4.425238132	3.484904766	4.073149204	4.409230709	12.04108715	4.748393059	11.88494873	11.70421314	6.501026154	3.290269375	2.709547758	4.690910816	5.326570988	0	SO_local_POS MarVis 24 hpi.csv	0.0042347	m+H	0	0	449.3496649	-	14
1125	375.6997009	570.2023979	6.407337666	4.864010334	10.98988819	7.985933781	4.015248775	4.503391743	3.409446478	2.483350992	4.138966084	3.565371037	8.959499359	5.550450802	6.924118996	11.52089691	6.842841148	5.540410042	3.647766829	4.286130428	4.189667225	2.930787563	Results SO local NEG MarVis 24.csv	0.007209	m+FA-H	1	1878	616.2039508	-	14
407	383303	97.97848944	15.78088284	12.89161205	10.38928318	13.68046856	7.623039246	7.54436779	6.574968815	13.15445042	7.281227112	8.296245575	10.14027119	10.81992245	29.11805725	9.385726929	8.004676819	7.954235077	7.223865509	9.452881813	7.25620985	0	SO_local_POS MarVis 24 hpi.csv	0.039534	m+H	0	0	98.9857659	-	14
1552	302.6123131	147.9741633	13.95851803	26.6581192	19.61016083	7.661218643	5.936060429	4.149682522	9.274505615	3.594589472	3.534999847	7.557872295	15.66312695	16.68328285	16.10954475	20.49887848	13.40505695	9.523412704	5.316318035	22.27278328	7.779640198	7.654033184	Results SO local NEG MarVis 24.csv	0.03101	m-H	0	0	146.9668869	-	14
1651	164.8815481	295.0886878	52.84892273	93.38130951	138.140152	41.93938065	41.26122665	47.76402283	46.02695465	30.53465652	18.30879211	43.6828804	51.33070374	113.7266922	81.28960419	58.38513565	104.3042908	46.74507141	27.72146797	83.35528564	39.98683548	41.1966095	Results SO local NEG MarVis 24.csv	0.043596	m+FA-H	1	2388	341.0902407	-	14
1096	352.9652316	175.9648463	35.25751877	41.97701263	68.46274567	39.09373474	42.34369278	23.4318161	30.07886314	13.81713104	24.348629	28.03631592	63.80952072	56.30452347	45.24046707	68.87164307	56.43952942	29.33094788	25.85857964	28.49064445	31.12245369	23.49554825	Results SO local NEG MarVis 24.csv	0.0014649	m-H	0	989	174.9575699	-	14
473	403.0841146	324.1614677	104.1420898	97.25673676	57.9635582	62.83667374	99.3407135	45.62007904	54.17251205	51.33815384	56.80310059	68.64880371	65.44219971	120.7168198	131.1413269	82.04437256	111.4000473	54.44759369	54.50027847	54.9608078	69.12094879	0	SO_local_POS MarVis 24 hpi.csv	0.0083622	m+H	0	0	325.1687442	-	14
1132	314.019424	165.0521828	426.9356384	577.9957886	898.7822876	348.9376831	449.6468201	309.7358093	366.6211243	384.8894958	34.47519684	148.2445831	1030.672852	786.1504517	337.1286621	699.3121338	444.5035095	237.3289185	417.9432068	186.6229553	420.3247681	543.8097534	Results SO local NEG MarVis 24.csv	0.031333	m-H	0	0	164.0449064	-	14
1690	352.5841384	175.9649593	5.504188061	9.37526989	10.8047142	3.940041065	5.566594601	2.894714355	4.821158409	1.934502363	3.375914574	5.465829372	10.51212883	8.745962143	7.4300704	11.04395771	7.936802387	4.550214767	3.182064772	5.4866786	5.346506119	3.38634181	Results SO local NEG MarVis 24.csv	0.0056163	m+FA-2H+Na	0	989	242.9451072	-	14
30	384.3031428	569.2361294	65.56958771	40.68003845	20.46762848	66.94173431	38.21302795	25.22440338	20.63614273	29.76635361	7.572358131	27.95860863	43.25064087	35.24396515	101.7842712	51.28475571	52.61407471	30.97722816	44.86724854	30.65267563	49.57195282	0	SO_local_POS MarVis 24 hpi.csv	0.03511	m+H	0	0	570.2434059	-	14
1165	359.6358474	336.0414715	2.169650555	7.661828041	8.592747688	1.880750537	7.211099148	1.352845788	2.919748306	1.606278896	1.549318671	2.745899677	6.589360237	5.663897038	3.441628933	5.992414951	4.956639767	3.379395485	4.341561794	5.108647823	3.914934397	4.774452686	Results SO local NEG MarVis 24.csv	0.026264	m-H	0	0	335.034195	-	14
405	322.793872	756.1587701	53.24081039	50.29689026	86.87839508	45.80129242	41.67417526	62.81895065	46.22920609	59.59683228	13.47225189	38.85253143	101.5476685	66.30487823	38.86686707	77.9371109	50.60097504	37.9283638	17.40034294	39.27273178	32.65259933	17.98302841	Results SO local NEG MarVis 24.csv	0.028838	m-H	0	957	755.1514936	31.1858	14
1567	312.767038	352.0800355	6199.01416	11464.00586	19637.75195	6787.269531	8152.561035	2815.747559	8946.421875	2613.187256	5650.796875	6837.673828	19135.77539	13107.59766	7428.818848	15365.16895	12640.71484	8370.34375	7202.710938	4048.253662	8001.96582	7166.232422	Results SO local NEG MarVis 24.csv	0.039534	m-H	0	948	351.0727591	-	14
769	313.0648234	145.0476147	61.63703537	63.05503845	109.2973785	35.5668869	52.4753418	42.90782166	33.28239441	20.54461098	52.49923706	45.41645813	82.39933777	76.74697876	44.29803085	77.00712585	82.74138641	22.87759972	44.00897598	53.05911636	46.19715881	43.88951111	Results SO local NEG MarVis 24.csv	0.035659	m-H	0	0	144.0403382	-	14
1667	351.0136641	804.393298	40.21255875	54.70275116	104.8739014	55.74902725	55.52669907	29.38305473	40.80105591	23.57903671	39.57302475	37.52717209	85.95829773	78.5359726	63.26378632	107.0640411	79.92321777	41.24291992	38.04430008	44.64309311	43.12636566	34.25354767	Results SO local NEG MarVis 24.csv	0.0026737	m-H	0	999	803.3860216	41.4194	14
1748	351.0136641	804.3944499	18.50081825	24.6755867	49.76197815	22.80938148	25.6566906	14.45626354	19.13342857	12.18890095	20.55394554	18.03370094	42.60964584	35.17793274	27.51934624	48.55364227	36.86743164	17.81889534	16.58775139	19.52159309	18.71257782	15.93280697	Results SO local NEG MarVis 24.csv	0.0043725	m-H	1	999	804.3905234	41.4194	14
1297	326.2960052	450.0748777	18.02471161	13.18774033	24.74491882	16.38194656	14.80952835	4.955239773	15.08377647	9.496174812	11.93991375	12.5148325	31.38720512	20.8142643	16.26035881	29.18696213	23.0385437	6.680458069	11.22163105	15.9167223	11.84577847	8.672774315	Results SO local NEG MarVis 24.csv	0.0043261	m-H	0	0	449.0676012	-	14
159	369.5097908	604.2410167	8.067913055	9.768795967	9.5446558	12.47519588	7.701138496	8.777157784	7.421707153	7.2561059	10.15582943	4.097306728	9.249367714	9.95943737	21.31202698	10.56149864	7.709845543	7.486464977	5.993689537	5.906014919	7.72546339	0	SO_local_POS MarVis 24 hpi.csv	0.025458	m+H	0	0	605.2482932	-	14
1826	353.045782	551.1963765	71.80416107	92.96147919	165.0759277	80.3260498	83.21160126	57.8912735	68.21823883	40.88861084	65.60048676	60.51231003	153.3835907	124.8826065	101.5018921	165.1220245	130.7515411	68.92417908	63.26232147	69.24427795	69.87532043	57.11705017	Results SO local NEG MarVis 24.csv	0.0013732	m-H	2	1999	552.1958001	-	14
1979	352.2327563	604.2553035	16.5721302	23.47254944	35.23023224	15.75909138	17.83261108	14.616436	16.31587601	8.30570507	15.55256271	16.39185905	39.02173615	29.49978256	20.16631126	37.4716301	28.53429413	16.99956322	11.01325321	13.92204762	16.13733101	10.73140049	Results SO local NEG MarVis 24.csv	0.0047113	m-H	0	995	603.248027	28.0046	14
241	429.0244354	296.2360481	12.75939941	14.7303133	27.11864662	12.63133717	14.67392731	9.93392849	8.133663177	10.52526188	10.15057087	8.642512321	18.59008789	17.72096443	11.02814865	26.86451149	18.00403786	13.620368	17.75683212	9.221779823	9.431772232	10.27757359	Results SO local NEG MarVis 24.csv	0.011542	m-H	0	970	295.2287717	-	14
1648	370.4723605	460.1032827	19.81859398	16.213377	35.64782715	15.71208477	21.0986557	14.85983181	5.229801178	8.983103752	13.15408134	9.686123848	30.43151283	32.9668808	35.13741684	30.90578461	32.17478561	12.15608788	14.81122303	26.51216698	14.36170673	11.54974174	Results SO local NEG MarVis 24.csv	0.002976	m-H	1	976	460.0993562	21.1345	14
1812	353.092619	550.1927249	242.2601318	310.9595337	542.7097778	280.0370789	309.502594	199.1490173	239.0900726	147.0165558	222.1900482	209.9377136	514.4528809	427.827179	355.9346008	548.1901855	459.8435364	239.3916016	218.4082642	245.5985565	243.7380981	206.5977478	Results SO local NEG MarVis 24.csv	0.0017972	m-H	2	2000	551.1921484	29.3846	14
1996	434.0608201	296.244654	10.34455681	13.36709499	35.21746063	16.30722046	11.0185833	8.502131462	7.219511032	11.79220104	13.79855633	12.4563694	21.02802849	31.7978611	13.81242561	27.32283211	20.12709999	9.28785038	12.85333157	11.46005154	12.77256584	13.49291611	Results SO local NEG MarVis 24.csv	0.026264	m-H	2	970	297.2440775	-	14
1857	332.5995614	260.1274783	16.5427742	25.08291245	25.47126198	10.81261539	24.59684944	3.989114046	22.14357948	6.832598686	6.613532543	15.86295891	38.74423218	31.185812	18.79912949	29.45131683	27.3024025	13.48740578	12.03223991	23.41336441	15.80237484	11.38293266	Results SO local NEG MarVis 24.csv	0.011542	m-H	0	0	259.1202019	-	14
1545	167.9063126	175.9644512	15.73108292	11.05480003	22.55844307	15.76468277	12.64760113	10.20869923	11.27296066	8.031064987	10.49705696	11.30428028	19.00299835	19.89675331	21.13636589	10.75715733	18.5914402	19.23842812	10.3256588	11.54979801	8.482582092	6.632395744	Results SO local NEG MarVis 24.csv	0.04382	m-H	0	0	174.9571747	-	14
1344	273.3942039	579.1745644	52.04027939	69.88967896	119.8908157	56.0214119	61.91641998	51.71559525	38.51557922	33.5664978	52.60339355	38.30126953	73.49885559	95.61385345	77.65424347	76.83594513	99.05670166	48.47237015	103.1614227	86.93458557	50.41865921	84.00706482	Results SO local NEG MarVis 24.csv	0.028838	m+FA-2H+Na	1	2726	647.1580623	-	15
302	387.5742476	294.1839518	76.28000641	53.69573593	103.7699661	79.05163574	44.92216873	48.86412048	38.62158203	54.25693512	52.23664093	36.74353409	85.01067352	76.10727692	55.87739182	90.4262619	73.97305298	60.10336685	75.20201111	55.01669312	57.21682739	73.50088501	Results SO local NEG MarVis 24.csv	0.022233	m-H	0	0	293.1766754	-	15
1511	225.4779983	172.0748777	16.39810753	16.26244736	33.40564346	18.96121216	14.68363094	15.80561543	13.48700905	16.41945839	16.2959919	11.58259392	33.77177048	18.39476013	21.90024948	26.68047523	26.57203293	19.88497734	22.79139137	15.25415611	22.0445652	25.19669151	Results SO local NEG MarVis 24.csv	0.03006	m-H	0	0	171.0676013	-	15
1329	357.5698233	592.2120231	16.17221642	15.57798576	25.53044891	15.68699932	12.88661098	7.559997559	3.740140676	1.694469929	8.521728516	8.8462286	26.02347565	7.622954845	9.495315552	42.19704437	23.16219139	7.980334282	27.55791283	11.67469978	12.01183796	22.32081795	Results SO local NEG MarVis 24.csv	0.031659	m-H	0	0	591.2047467	-	15
1900	273.2288364	579.1827612	41.59680557	50.4522934	84.11994934	40.22663498	42.17214203	19.08411407	30.4743309	21.93965721	19.56987953	26.04056931	55.55516052	63.75453186	51.35752869	52.70280457	166.2486572	37.50050735	72.75593567	62.75293732	37.05594635	59.33998108	Results SO local NEG MarVis 24.csv	0.0080153	m+FA-2H+Na	0	2652	646.1629091	-	15
411	338.2749254	321.1782775	9.238062859	9.197039604	16.56945229	8.265055656	8.519851685	8.227384567	6.842215061	4.251630783	7.050041199	6.519550323	17.93335915	11.11872292	3.839241266	14.88735867	11.15531063	8.348898888	7.802555084	8.212034225	7.996580601	7.329030514	Results SO local NEG MarVis 24.csv	0.022117	m-H	0	0	320.171001	-	15
1343	415.8259791	314.2455332	4.749122143	6.345127106	10.53121948	7.153067112	7.102994442	6.045889378	3.97798872	6.869171619	7.069549561	6.392417431	11.60278606	10.03241825	6.717354774	8.133764267	9.701590538	5.158285141	6.454096794	6.893244743	6.315469742	6.062628746	Results SO local NEG MarVis 24.csv	0.048558	m-H	0	0	313.2382568	-	15
1272	208.3826618	270.0755929	4.140415192	2.85855937	8.805149078	7.295855522	3.143413544	4.83462286	3.662333012	2.784527779	4.85017252	4.344774246	9.432188988	11.11996269	4.766985893	8.699644089	9.928342819	7.192368031	4.481006145	5.553888798	6.172661304	5.940970421	Results SO local NEG MarVis 24.csv	0.040566	m-H	0	0	269.0683164	-	15
1127	398.3875891	444.1062606	37.25634766	31.75080872	59.13615799	37.44421768	29.21556664	61.14263916	31.42969704	38.31772995	46.80158997	23.76667213	57.7053833	74.41706848	54.58838272	64.59022522	65.82665253	38.84870911	42.40937042	45.2971611	39.65186691	42.00501633	Results SO local NEG MarVis 24.csv	0.024675	m+FA-2H+Na	0	1953	511.0864085	17.7504	15
449	464.6078474	282.2565069	25.88035202	19.05613136	36.26812744	24.71086884	20.32133865	21.30685616	17.6425209	20.76621437	7.046234131	17.48395348	40.70951462	29.22970772	20.20824242	42.31317902	33.67469406	23.25354195	21.06625366	21.35355949	19.88585472	20.72235489	Results SO local NEG MarVis 24.csv	0.045659	m-H	0	987	281.2492305	-	15
1518	276.2948717	549.1579518	27.0696907	40.30538559	64.65285492	28.62793732	35.78138351	40.15148163	32.55023193	30.38107109	35.49813843	23.97937393	76.26998901	56.62176132	41.62622833	74.49811554	55.64862061	40.0942421	43.91333008	37.74351501	36.1216774	38.04050446	Results SO local NEG MarVis 24.csv	0.015741	m+FA-H	1	1907	595.1595047	-	15
1870	257.8923078	516.199687	7.685410976	13.9057827	16.44447899	9.147349358	10.75550842	6.772231102	10.38648796	12.78746033	7.791925907	9.961849213	23.42282104	18.88734627	11.16540527	22.75951385	14.34151459	13.0086956	13.27009392	11.75514889	8.670002937	11.22195053	Results SO local NEG MarVis 24.csv	0.04015	m-H	0	0	515.1924105	-	15
1330	241.3885586	250.0485078	7.316475868	16.30163002	19.68526268	11.46870136	14.66027641	23.38401222	13.67702675	16.58837128	18.85802269	11.23866653	22.57252884	27.53204536	18.47776222	24.25958252	24.80833817	10.33015537	15.28229523	19.04322052	13.13540554	17.01501846	Results SO local NEG MarVis 24.csv	0.035843	m+FA-H	0	971	295.0467107	-	15
1257	528.8641299	273.9672889	7.628283024	14.44922733	42.56988144	15.89549923	19.24608803	17.87065315	20.50374985	20.52814484	17.25209618	20.99559021	37.28667831	31.43370628	24.84387779	48.94366455	22.75080681	18.57455254	15.16986656	21.32736397	23.3780632	25.30996513	Results SO local NEG MarVis 24.csv	0.045425	m-H	0	0	272.9600124	-	15
934	280.330108	188.1062093	52.49124908	41.00004196	86.16383362	46.46753311	36.84902954	46.16870499	36.00905991	40.55672455	44.03761673	33.99979401	85.08180237	67.99900818	46.94909668	83.45553589	65.25450897	44.68747711	45.41222763	40.05039215	45.32118225	40.00270844	Results SO local NEG MarVis 24.csv	0.018229	m-H	0	0	187.0989329	-	15
1245	64.72270709	102.0329113	14.57784557	7.465951443	11.52667236	10.4563303	4.976022243	8.414206505	5.631892204	8.915433884	7.323435783	5.510986328	14.86292553	10.85636234	8.850557327	13.16466045	9.466111183	6.698653221	7.171275139	7.70533514	6.395381451	6.821784973	Results SO local NEG MarVis 24.csv	0.036591	m-H	0	0	101.0256348	-	15
1153	365.9486458	444.1073698	37.54557037	48.8425827	79.73493195	47.10083008	35.21881485	58.38037491	23.19356155	13.21042061	34.28402328	41.09505844	85.2364502	58.57392502	87.25405884	117.5541229	81.65872955	17.73429871	62.45030975	82.22649384	51.73447418	57.95779037	Results SO local NEG MarVis 24.csv	0.013732	m+FA-H	2	2847	491.1122727	23.9868	15
853	276.3015032	630.1280647	56.56803513	65.49531555	134.5122681	63.77155685	65.21689606	68.79284668	66.36524963	65.05703735	75.35588074	59.13026047	136.2472076	125.4080963	81.88732147	163.6760406	107.069809	75.88093567	71.47507477	76.97029114	79.53580475	68.06243896	Results SO local NEG MarVis 24.csv	0.010386	m-H	2	1997	631.1274882	27.6457	15
1448	370.4688988	460.1025793	62.50133133	55.47844315	155.8787231	82.86928558	72.65050507	55.55044556	46.40415573	42.89200974	107.0368042	33.94723129	113.9354477	161.2285767	156.548233	102.939003	133.2616119	58.52685928	96.3008194	104.0012436	54.19934464	91.08085632	Results SO local NEG MarVis 24.csv	0.01941	m-H	0	976	459.0953029	21.1345	15
626	276.3012722	630.1358264	129.5702667	165.923111	313.4049072	152.7159271	145.5713196	162.8455811	158.0320129	155.7496643	174.4062195	141.1401062	329.969696	301.4002075	191.0239258	364.4997864	291.5842285	185.299469	171.4472656	178.1874695	196.09021	160.319519	Results SO local NEG MarVis 24.csv	0.013588	m-H	0	1998	629.12855	27.6457	15
1764	514.3712221	402.1316323	6.07361269	7.13831234	15.70728779	9.726384163	8.28794384	6.386156559	6.865279675	5.344095707	6.453419685	4.703382492	14.52538872	13.2445879	9.058156967	17.42502975	9.553913116	7.715247154	6.174371243	9.073097229	7.200570583	7.201626301	Results SO local NEG MarVis 24.csv	0.010332	m+FA-2H+Na	0	975	469.1117802	-	15
1939	514.1544128	402.1307559	7.109673977	8.880455971	16.45229149	7.058027744	7.192728996	6.771096706	4.556240559	9.052762032	9.980706215	6.336687088	20.43648338	11.73822975	10.02842617	14.55661297	11.0001955	6.46465683	8.484869957	8.69063282	6.695788383	9.146129608	Results SO local NEG MarVis 24.csv	0.024166	m-H	0	975	401.1234795	-	15
825	276.3015032	630.1363746	37.62182236	52.02203369	99.89452362	43.0745697	46.54800034	50.3567276	47.68598175	43.05795288	53.27355576	43.87766647	102.7691422	92.15007019	55.92805862	117.2969437	92.9779129	55.44528961	51.5717659	55.14352798	58.81517029	49.65895844	Results SO local NEG MarVis 24.csv	0.01478	m-H	1	1998	630.1324482	27.6457	15
1376	473.0710321	282.2652232	17.49981117	14.96254444	27.18928146	18.16131401	14.23271561	15.06297112	13.77412033	16.69079781	17.82892799	14.40160084	33.71854019	27.00126076	17.5261116	32.2491684	26.42035866	14.78775311	16.27005959	14.78577805	15.20698929	17.63380814	Results SO local NEG MarVis 24.csv	0.037354	m-H	2	987	283.2646468	-	15
1990	102.3434021	163.8482286	13.5183506	12.2886467	21.97665977	11.93653393	3.422236204	8.60354805	11.67651176	10.36730003	15.66180801	9.923211098	14.42615604	20.9239006	14.93470764	17.92416191	19.27266884	10.1097784	11.38314438	8.769210815	10.49787235	8.852635384	Results SO local NEG MarVis 24.csv	0.026539	m-H	0	0	162.8409522	-	15
1224	528.1174278	175.9648515	177.373291	168.9014282	341.9924622	203.0606995	158.6799469	190.8311462	113.6979599	105.4008789	197.5938721	160.7478485	371.3231506	363.8235168	195.1373291	389.9073181	277.8560791	175.2401886	198.5937958	195.8417053	174.6965637	177.5103607	Results SO local NEG MarVis 24.csv	0.032155	m-H	0	966	174.9575751	-	15
1556	352.0795257	604.2535211	5.652453423	6.806928158	11.98833752	4.676565647	5.547276974	4.936377525	5.610837936	1.757912517	4.426474571	4.619797707	11.90186787	9.217902184	5.800167084	10.93130207	8.899265289	5.077872276	4.328540802	5.79460144	6.196081638	4.366758823	Results SO local NEG MarVis 24.csv	0.014858	m-H	1	995	604.2495946	28.0046	15
415	267.6230621	462.1167587	23.19531441	17.82001877	37.54834366	21.21811485	12.81328773	27.86980057	21.04956436	22.13614082	27.30135727	20.20521164	47.30752563	51.10844421	43.98561096	42.27721786	49.80940628	30.07838821	30.98566628	31.07412529	11.63856888	27.41817474	Results SO local NEG MarVis 24.csv	0.0089577	m-H	1	956	462.1128322	-	15
1056	127.8181441	330.0948347	14.67205048	5.78698349	13.9293499	15.80039215	5.167150497	10.41123676	11.32650471	7.737847805	8.704711914	9.112143517	22.74714661	17.92416	20.66436386	27.35495758	16.5541954	10.6409483	7.794521809	11.05210972	9.289386749	19.54776001	Results SO local NEG MarVis 24.csv	0.017119	m-H	0	0	329.0875583	-	15
1978	349.9407331	290.175117	57.44869232	59.58203506	101.3452454	55.04627609	50.94129562	45.57369995	50.18833542	37.39290619	49.85949326	42.4601059	117.0479584	90.08686829	59.81762314	121.4595337	78.69519806	54.35177612	48.69285965	49.91996384	52.07997513	45.41748428	Results SO local NEG MarVis 24.csv	0.001759	m-H	1	2976	290.1711906	15.7036	15
1954	349.9609305	290.173345	324.9379883	338.6638794	602.4486694	308.8067322	289.4124146	294.5804749	290.841217	233.0610809	289.5348511	242.7649994	671.0723877	513.8688354	344.673645	664.5585938	466.4484558	297.8424072	288.5323181	289.0100403	296.6334839	249.0540009	Results SO local NEG MarVis 24.csv	0.0039933	m-H	0	2975	289.1660685	15.7036	15
1216	381.2934908	532.1202644	14.49247742	10.08116627	25.04107094	8.470262527	7.262952328	13.24227333	8.461218834	5.288815975	6.669811249	5.661740303	28.6529789	24.31020164	20.32089424	20.64072037	13.92221832	9.606184959	13.82074547	15.08296108	8.890017509	11.59212112	Results SO local NEG MarVis 24.csv	0.011788	m-H	1	986	532.116338	20.9904	15
1382	336.0305913	516.1286794	10.04175472	10.1369133	20.40494919	5.585940361	7.657479286	8.317159653	7.582448006	3.557388783	6.777031422	8.193162918	22.83613396	16.27587891	17.5841217	13.47003841	15.17752647	13.32739925	6.888728619	10.05131721	7.593189716	8.249941826	Results SO local NEG MarVis 24.csv	0.015094	m+FA-2H+Na	0	2858	583.1088272	-	15
903	381.2864395	532.119973	63.60906982	29.84403992	80.95839691	42.7888298	14.53719521	56.88460159	36.13846207	28.9919281	30.91368675	22.78926086	132.0415649	112.6847916	67.90357208	71.84444427	62.1877327	53.78284836	58.47827911	50.55617142	40.46971893	41.57027817	Results SO local NEG MarVis 24.csv	0.017851	m-H	0	986	531.1126966	20.9904	15
1462	304.0587511	340.081625	80.28398132	83.31660461	99.9227066	58.57003021	27.34706497	48.40167236	59.54553223	70.15028381	40.13289261	43.13804245	209.4610138	106.4821777	72.1783371	122.7212372	94.35842896	72.06008148	76.99305725	51.14907837	60.51750183	63.57314301	Results SO local NEG MarVis 24.csv	0.016245	m+FA-H	0	871	385.0798279	-	15
1449	241.3885586	250.0583252	2.891236305	4.539028168	8.031734467	2.697522163	7.831650734	7.103694916	4.738507748	2.93550849	5.874832153	4.203363895	10.32913208	8.836894989	9.088131905	8.558959007	7.788998604	4.664526939	3.661839962	6.464312553	5.012394428	3.543689013	Results SO local NEG MarVis 24.csv	0.022002	m-H	2	971	251.0577487	-	15
1435	264.5050745	896.3623244	2.103404284	6.100100517	17.40034866	2.564924479	6.026027679	6.970699787	7.700913906	8.574949265	9.270798683	7.37429285	14.24135113	8.097527504	9.542539597	12.69052887	9.94486618	4.704351425	4.982797146	8.311377525	4.343207359	4.417787552	Results SO local NEG MarVis 24.csv	0.028541	m-H	0	0	895.355048	-	15
1572	525.1650481	159.9872505	46.0385437	26.30314827	71.6182785	34.64284897	27.20223427	30.88221931	41.18021393	35.72554398	32.864254	28.4017067	54.30865479	89.74118042	62.02724075	60.10894394	45.15600204	27.06697083	31.02037048	37.81912994	28.27790642	30.3201313	Results SO local NEG MarVis 24.csv	0.03101	m-H	0	0	158.9799741	-	15
1589	349.9407331	290.1741614	8.940365791	10.92361069	16.8911171	8.086385727	8.482584953	8.546787262	7.993157387	6.39366293	8.292999268	6.929507256	20.69507408	14.7767334	9.955779076	22.35783005	14.54886246	7.414758205	8.148941994	8.174042702	8.847908974	6.445746422	Results SO local NEG MarVis 24.csv	0.0065523	m-H	2	2969	291.173585	15.7036	15
1438	143.7766787	222.1111334	132.8654327	226.7520294	320.2784119	114.4141159	178.7527771	155.3107758	20.24554253	185.8856812	136.4580078	157.3241119	409.8783875	318.2007751	223.4191742	367.2950134	262.4422913	189.2008057	102.6137924	214.0310059	161.7877045	86.90034485	Results SO local NEG MarVis 24.csv	0.022002	m-H	0	0	221.103857	-	15
1604	334.9715658	620.0858894	6.088453293	4.214178085	11.29880238	8.957115173	5.936264992	4.936899662	4.556081772	2.419742584	3.231566668	4.696697712	11.51751804	7.610336781	18.78009605	10.81866455	9.464592934	5.485738754	6.636456013	7.156562805	4.861167908	3.641752005	Results SO local NEG MarVis 24.csv	0.0063806	m-H	0	0	619.078613	-	15
1094	322.7984672	696.1857023	12.51919174	12.48151875	23.47438622	13.05474663	11.63672543	19.45484161	10.94779491	22.95172119	21.57207108	10.96850586	29.16368484	24.03515053	32.14361572	28.0101738	21.11302567	12.39041901	9.094323158	15.92189789	12.99901104	11.89981365	Results SO local NEG MarVis 24.csv	0.020666	m-H	0	0	695.1784259	-	15
490	325.2473111	194.0588209	740.1988525	668.8971558	1364.123657	638.5117188	639.3762817	501.1828613	852.1465454	702.0910645	410.4266968	630.4716187	2379.116943	1779.246826	643.6830444	1709.773315	1534.757813	853.5453491	848.4245605	891.281189	560.3792114	743.2671509	Results SO local NEG MarVis 24.csv	0.042928	m-H	0	0	193.0515445	-	15
107	443.3557764	306.212867	51.94813538	52.88514328	4.559519291	15.02376938	43.45565414	29.6324501	52.5213356	29.12388611	41.55787659	48.90771484	38.6794281	67.71318817	80.99671936	56.18002701	43.61194229	24.60889816	26.96807289	11.16584873	42.87018967	0	SO_local_POS MarVis 24 hpi.csv	0.044046	m+H	0	0	307.2201435	-	16
726	181.1319142	395.1599232	25.56704712	31.88941383	59.43848419	24.14888	30.42456245	35.71562576	35.73376083	58.72177124	35.98752594	32.16672516	121.0286789	58.59185791	31.97473907	81.31616974	54.20952606	25.87664413	15.09620476	35.55720139	23.44936943	6.315691948	Results SO local NEG MarVis 24.csv	0.013732	m-H	1	887	395.1559968	-	16
285	480.804418	354.2004823	3.471150875	4.312296391	11.68986893	6.489955425	6.247871399	5.741426468	7.761124611	5.978645325	8.63531208	5.623936176	13.9131546	11.72525787	7.901782036	18.35446167	11.6148262	5.731842518	4.14865303	7.884109974	5.421968937	4.092962742	Results SO local NEG MarVis 24.csv	0.016589	m-H	2	966	355.1999058	-	16
2013	340.2392469	259.1437357	4.888688087	24.62483597	34.03747559	12.14808559	19.95012474	2.698902607	12.91919804	36.37919998	12.78050518	14.73573399	30.39953423	22.35588074	30.65623093	30.82580948	21.16656303	9.6920681	5.19475174	9.658592224	9.531802177	3.366972923	Results SO local NEG MarVis 24.csv	0.036971	m-H	0	0	258.1364593	-	16
288	447.8017024	311.185524	17.63475227	20.09283257	37.3842392	30.68854141	22.03367615	14.57852459	22.78216553	42.9505806	29.78438377	21.35588074	79.1515274	53.07889938	42.2618866	64.69062042	35.82406998	33.58923721	22.91749573	16.19425392	26.86354446	28.63088608	Results SO local NEG MarVis 24.csv	0.028246	m-H	0	0	310.1782475	-	16
835	363.1560936	678.1808209	17.48046494	19.99789047	28.33670425	16.6981411	10.60725498	17.09782219	16.88124466	17.82434082	13.79267883	14.015028	44.00720596	38.33254242	16.03975296	40.65351486	29.06380653	14.94326782	8.156488419	21.62505531	13.48380184	10.77648354	Results SO local NEG MarVis 24.csv	0.042271	m-H	0	0	677.1735444	-	16
1348	234.3724106	314.0645922	247.4029083	293.7575989	526.2374268	213.7915344	265.8804626	429.8502808	509.6208191	407.367218	137.7236328	180.6132202	654.56604	346.6665039	1580.021606	622.2505493	323.8129578	172.1642914	163.2867737	208.2477722	170.7997589	240.1829681	Results SO local NEG MarVis 24.csv	0.018811	m-H	0	933	313.0573157	18.0602	16
1319	181.2714637	416.1271172	2.674289227	12.29137039	28.78197098	10.69477749	9.785711288	7.006036758	7.918206692	16.0151844	8.956954002	9.296875	26.38756371	18.4471817	20.77110291	21.06304169	18.19977951	7.739877701	8.372136116	7.16915369	7.90631628	8.980140686	Results SO local NEG MarVis 24.csv	0.014936	m-H	0	895	415.1198407	-	16
1028	423.5642034	270.2203989	9.684234619	7.730775833	16.60569	8.802214622	4.814894676	6.028503418	5.98912096	8.610693932	8.327527046	8.170825958	25.39395142	11.08709908	8.938156128	23.43208694	14.8969202	5.431778431	10.22770309	7.787826061	5.459732533	8.489578247	Results SO local NEG MarVis 24.csv	0.032155	m-H	0	0	269.2131225	-	16
1336	524.6617375	175.964737	85.53701019	51.29874802	104.4931488	61.92983246	50.41498184	49.17660141	50.5887146	57.74356842	57.95551682	49.65691376	193.0012817	176.352478	59.08474731	112.515152	84.32377625	44.28805923	54.82161331	56.17098618	53.5160408	54.34226608	Results SO local NEG MarVis 24.csv	0.017945	m+FA-2H+Na	0	966	242.9448848	-	16
132	381.30321	436.3167814	7.319952965	4.923210621	3.327353477	7.844532013	3.56969738	3.341967344	3.591055393	2.440047026	4.417059898	4.64651823	9.041544914	5.804831982	11.08625221	10.42389965	5.000797749	3.275957108	2.401923895	2.979068756	3.35807991	0	SO_local_POS MarVis 24 hpi.csv	0.0038881	m+H	0	0	437.3240579	-	16
526	45.14286764	260.0321225	5.941872597	8.046725273	14.13968372	6.277564526	8.699810028	4.371551037	10.57419014	5.880173683	5.043302536	6.217978001	23.11815262	12.80289841	9.191829681	19.5682888	15.59302521	6.00225544	6.390667439	5.974144459	7.477462292	3.710647821	Results SO local NEG MarVis 24.csv	0.011603	m-H	0	0	259.024846	-	16
248	369.5032066	418.2003015	181.793869	80.07250214	138.8553619	180.0551147	67.29642487	44.44916534	86.33634949	106.9273453	116.4105988	66.94657898	90.05516815	199.0976868	377.3495483	141.8423462	193.744278	100.1529999	61.05469131	75.49009705	120.3656387	0	SO_local_POS MarVis 24 hpi.csv	0.037937	m+H	0	0	419.207578	-	16
1404	266.674095	549.16478	16.46193695	90.2832489	126.5234222	19.74181747	83.92197418	73.39431763	28.71671486	38.98581314	73.99248505	26.31204224	101.8984146	117.3534927	101.6656723	100.7517166	184.4671478	35.14453888	49.94551468	63.66004562	35.99664688	47.65759277	Results SO local NEG MarVis 24.csv	0.028541	m+FA-2H+Na	1	2813	617.1482779	-	16
982	387.5775205	175.9638758	16.49955559	18.55794144	39.58550262	15.73780727	18.91313362	12.75496674	16.58960915	13.79866505	11.88920021	19.84438705	44.45787048	22.38785362	24.7612648	54.68611908	42.30105591	8.351904869	15.94604588	15.9106636	16.43504143	16.82281685	Results SO local NEG MarVis 24.csv	0.0088166	m-H	0	0	174.9565993	-	16
53	381.3037811	434.3310699	8.455975533	6.737927914	6.774582863	11.80459976	7.208575726	4.786642075	5.575493336	4.571372032	7.051600933	7.350879669	14.2767725	9.1682024	20.03625679	17.11184692	10.03172779	2.738733768	3.656116486	5.803655148	7.067547321	0	SO_local_POS MarVis 24 hpi.csv	0.0039089	m+H	1	996	436.3416964	24.3231	16
2115	313.0768691	170.1606557	46.85282516	71.46259308	114.0556641	51.89098358	104.7714539	112.2345123	46.08140182	32.20615387	31.7018795	19.18027496	94.32376862	80.91053009	50.2890358	210.1692963	160.3112793	50.12530136	45.74650955	35.47774887	27.29180717	41.63114166	Results SO local NEG MarVis 24.csv	0.015094	m-H	0	0	169.1533793	-	16
120	381.3038654	434.3302941	35.69471359	27.97971916	25.0419178	45.06447601	22.51213264	18.72011566	19.39902306	14.96337891	23.51015091	29.27366447	56.34016418	28.31263733	74.96650696	65.18488312	36.38092804	14.45957184	12.49205208	19.44779015	19.53194427	0	SO_local_POS MarVis 24 hpi.csv	0.0030731	m+H	0	996	435.3375706	24.3231	16
671	326.2960052	787.1633025	11.5596199	7.047400475	14.94445896	7.815497875	6.256040573	4.678051949	9.835346222	3.527386189	5.313139915	8.973340988	21.9959774	17.34547615	8.44725132	27.97402763	14.42929459	8.141523361	6.008635044	9.790624619	7.627104282	5.821729183	Results SO local NEG MarVis 24.csv	0.029596	m-H	0	0	786.156026	-	16
796	337.6003229	248.0668331	25.02749634	14.11951637	11.01823044	30.27440643	21.9499054	37.6050148	5.251468182	5.416579247	6.360272884	12.70876694	19.19524002	40.94030762	35.86756134	16.8626709	57.07189178	7.627924919	25.16467667	6.105629444	5.345701218	0	SO_local_POS MarVis 24 hpi.csv	0.04382	m+H	0	0	249.0741096	-	16
1703	257.9586099	468.1291471	3.263884068	10.1977005	10.78820038	4.671668053	4.201421738	4.340582371	3.979100943	2.889279366	3.929647446	4.996991634	13.92789268	10.92060947	5.24639225	14.8398571	10.90345192	4.95207262	3.520093679	5.755927086	5.77978611	2.664623976	Results SO local NEG MarVis 24.csv	0.023545	m+FA-2H+Na	0	865	535.109295	-	16
959	262.932769	328.0808456	18.461586	54.19019699	91.56087494	18.67043495	26.17684746	21.23642921	36.03669739	36.79968643	17.59371185	34.66466904	118.5843658	63.16440964	99.97916412	99.93250275	54.25049973	33.36296082	37.98930359	48.70929718	36.33840179	28.5634346	Results SO local NEG MarVis 24.csv	0.016589	m-H	0	0	327.0735692	-	16
1434	242.8378588	314.0648301	45.77004242	45.13436508	193.7183533	44.8102951	42.02219391	38.61040878	50.16835785	63.78021622	36.1197052	42.22667313	138.6846466	78.75588989	209.352951	119.5631638	67.90168762	44.96458817	24.78891563	44.53209305	43.30765915	22.8431282	Results SO local NEG MarVis 24.csv	0.012824	m-H	1	1870	314.0609036	18.0602	16
195	487.6485	534.2680702	35.01354218	34.90042496	23.22579002	60.72292709	38.89336014	22.27263641	29.45602608	34.36834717	23.6700573	32.96908569	52.23173523	83.30152893	92.69324493	97.03009033	116.3217087	28.41680145	21.53625679	35.79133606	44.38660049	0	SO_local_POS MarVis 24 hpi.csv	0.0081869	m+H	0	0	535.2753467	-	16
1926	158.7422868	295.0894075	9.197501183	16.40033531	23.05954361	7.092600822	15.48505688	5.566053867	8.875196457	3.086265564	5.644035339	7.241261005	33.13804626	17.70622635	11.69629765	36.82464218	15.33353519	5.981683731	7.030362129	14.24316788	5.252002239	7.045405388	Results SO local NEG MarVis 24.csv	0.0066222	m+FA-H	2	2635	342.0943104	-	17
1872	45.13042241	98.0744701	29.43990135	3.545992851	17.67394066	29.58862305	5.194179535	3.238425493	5.426850319	5.369016647	4.211681366	4.541118622	19.32382011	14.00628376	64.93424988	13.78307819	10.22338009	6.236204147	5.317513466	4.725719929	4.937321663	3.674594879	Results SO local NEG MarVis 24.csv	0.034214	m-H	0	0	97.06719365	-	17
1126	367.0778976	444.1077694	19.69820404	15.89892006	39.70991898	22.83774757	16.22578239	13.20681286	6.943458557	6.318645	14.96483994	9.870205879	48.69083023	48.12701416	41.91242218	31.10985374	28.99901581	18.30062675	9.726270676	22.85673714	17.97714615	12.93718338	Results SO local NEG MarVis 24.csv	0.0029129	m+FA-2H+Na	0	2787	511.0879172	-	17
1681	193.0917023	596.1739168	5.882226467	22.17702484	26.06070709	5.061845779	19.91512871	3.954076052	6.536155224	1.486898661	4.056689739	4.965461254	26.33090591	26.0277462	29.69901848	24.34477806	22.01040459	7.030288219	4.627472401	21.29299927	6.3995924	2.739384413	Results SO local NEG MarVis 24.csv	0.0065176	m+FA-H	1	3846	642.1754697	30.0144	17
1531	224.7730449	352.0799875	7.113550186	22.10916901	26.94836998	5.474778652	17.22694397	7.730181217	7.867902756	16.76425362	3.651101828	5.987097263	31.81234932	22.33004379	34.01147079	20.79369354	24.04575539	7.486066818	6.134405136	18.04623985	6.403711796	6.801450729	Results SO local NEG MarVis 24.csv	0.019108	m-H	0	0	351.0727111	-	17
1659	140.0701211	639.2060954	2.931768179	16.96426392	16.44155121	6.758206844	15.09912682	1.033253908	12.29476738	1.293311834	0.9629548788	8.56611824	25.30338478	18.93448067	15.80267143	25.27715683	15.59156132	12.69573593	1.337293506	11.21999836	10.04959106	0.7793896794	Results SO local NEG MarVis 24.csv	0.0094942	m-H	0	0	638.198819	-	17
1584	196.7750486	596.1727022	17.23924637	65.69246674	66.8722229	15.60320282	60.33557129	13.37009144	17.43711281	12.00800419	10.76062202	4.156943321	91.35034943	55.62591934	98.70108032	71.42546082	73.20029449	23.15777588	19.35105133	62.58274841	14.69792843	14.7862215	Results SO local NEG MarVis 24.csv	0.0040147	m+FA-H	0	3825	641.1709051	30.0144	17
2074	206.281204	450.1202018	1.154660225	17.86209106	18.17644119	1.196648479	16.33200836	1.074925542	4.393728256	0.5581734776	1.477662563	3.363733768	25.33948326	15.31396389	10.94510269	20.38433075	12.34318924	2.585227728	1.319726706	6.528334141	2.810154438	1.507124305	Results SO local NEG MarVis 24.csv	0.037354	m-H	1	996	450.1162753	20.6149	17
1523	267.632514	579.174064	16.82332993	105.1125565	139.8623199	4.16870594	95.32672882	99.73696899	33.16677856	22.62731552	6.98798418	30.62921524	109.1159134	145.0845337	131.7095642	107.1011047	133.0799408	38.78218842	8.032032013	7.428816795	39.42315674	71.67527008	Results SO local NEG MarVis 24.csv	0.024933	m-H	2	1695	580.1734876	-	17
2032	207.342761	450.1187928	4.436992645	79.54772949	83.77428436	5.208643436	65.43063354	5.254820824	17.13542366	0.9052529931	3.931152344	14.69968891	112.637886	58.19719696	46.71064758	106.8213577	53.6411438	13.63232708	9.040130615	29.42187119	11.36049747	7.046947479	Results SO local NEG MarVis 24.csv	0.03511	m-H	0	996	449.1115164	20.6149	17
1654	46.17981769	97.97103748	743.5182495	133.2616577	371.3981323	513.3151245	151.7658691	110.1653824	159.2801361	170.3054962	117.0716019	122.5278015	517.6801758	332.0360718	1736.63269	512.4135742	298.4720154	171.4737549	129.4225769	157.4755249	149.6412354	116.3892517	Results SO local NEG MarVis 24.csv	0.015173	m-H	0	0	96.96376103	-	17
1942	354.3006072	352.0804391	55.58207703	47.92604065	69.51786804	262.4612427	42.91591263	23.17666817	27.10941315	19.69919968	30.35040855	29.17112732	71.43013	598.8978882	55.12145615	65.06096649	60.13959122	29.49913788	38.33418274	42.75762177	28.34305	25.48408508	Results SO local NEG MarVis 24.csv	0.0018166	m-H	0	0	351.0731627	-	17
1479	199.3019422	596.1743618	0.7449886203	5.559333324	5.686625004	1.040608525	4.846287251	0.3838479221	0.9177258015	0.9647391438	0.6358087659	1.498216748	7.073733807	5.146538258	9.830348015	7.73800993	3.918823004	1.521781564	1.341933131	2.575392962	0.9687005281	0.9751184583	Results SO local NEG MarVis 24.csv	0.0079308	m+FA-H	2	3761	643.1792647	30.0144	17
1355	206.8312321	837.204394	0.4425107241	7.522720337	8.398679733	0.6853581667	5.818813324	0.8434927464	1.981531382	0.2168278694	1.435151696	1.610086799	19.73178673	8.913580894	0.9768338799	16.4774189	8.993050575	2.273293972	3.689319611	10.80089092	2.995611429	2.243418694	Results SO local NEG MarVis 24.csv	0.047329	m-H	0	0	836.1971175	-	17
901	315.4909976	355.0925064	14.99935246	35.89496994	25.68614197	12.94629574	30.12466621	6.479979038	10.0581255	15.66679096	7.942612648	8.40368557	63.90532684	68.09249878	31.09969711	89.03827667	31.69988251	35.89430237	20.25014496	22.9524231	7.397318363	15.32429886	Results SO local NEG MarVis 24.csv	0.0076016	m-H	0	0	354.0852299	-	17
576	245.7886336	162.0348421	20.33055687	35.90555191	52.23194122	57.38117218	33.17292023	5.559141636	15.93736267	71.09113312	25.28334618	15.62709141	38.51745987	109.2164993	71.40073395	68.62211609	127.8157425	8.444929123	26.945467	19.3508091	15.11526299	0	SO_local_POS MarVis 24 hpi.csv	0.0070577	m+H	0	0	163.0421186	-	17
2023	245.6921711	360.0462149	1.960747838	7.611256599	43.30702209	5.941507816	9.398180008	1.83112216	0.8841810822	17.06735039	4.090443611	0.9272976518	12.73659134	30.39452553	12.93835926	13.67409515	60.56093216	0.8007076979	5.789978504	0.325304836	3.393149614	0	SO_local_POS MarVis 24 hpi.csv	0.010552	m+H	1	922	362.0568414	12.4067	17
1220	44.09762109	136.0358794	5.44833374	27.0649128	19.24424362	5.970284462	29.67857933	10.43889046	12.07014561	6.533792019	8.413241386	12.6979866	74.03298187	33.16221619	14.96323204	74.25193024	26.782444	7.227445602	12.24526215	25.4285984	8.280470848	11.12938309	Results SO local NEG MarVis 24.csv	0.044961	m-H	0	0	135.028603	-	17
1521	102198	249.0865371	27.83273125	9.144884109	7.421988487	19.66174316	9.912665367	6.432066441	4.817900658	5.42885685	5.747239113	6.491017818	7.872377872	151.3260803	29.43958664	9.606755257	386.0721741	5.325668812	8.483752251	5.320011139	5.363708973	0	SO_local_POS MarVis 24 hpi.csv	0.0034201	m+H	0	0	250.0938136	-	18
492	182.0908027	348.1446516	30.96139908	93.98529816	134.9806061	18.19449997	77.03286743	24.72383118	43.74295044	21.62569618	41.39129257	42.37023926	528.19104	166.2565918	88.12477112	440.6851501	154.2077942	24.10618591	8.297096252	65.37316895	20.59436989	7.482345581	Results SO local NEG MarVis 24.csv	0.0067643	m+FA-H	1	1681	394.1462044	-	18
628	415.0417355	346.1932431	241.615036	190.2336426	5.048282146	19.51589012	15.53158474	7.856324196	6.583741188	6.168066502	15.77789783	13.70080662	117.1336746	471.9787598	308.1381531	96.39444733	398.8650818	185.3136597	44.05202866	10.19686413	9.021798134	0	SO_local_POS MarVis 24 hpi.csv	0.024933	m+H	0	0	347.2005196	-	18
1117	275.1920906	163.0377812	4.367864609	2.317331076	2.887173653	4.865401745	2.426353455	1.807556868	0.9947621226	5.652070522	1.742390394	1.168364644	3.522898674	41.08607864	6.132141113	2.916376591	45.53543854	1.759685636	1.407986403	1.491021156	2.233407974	0	SO_local_POS MarVis 24 hpi.csv	0.0074028	m+H	0	0	164.0450577	-	18
1470	55.89715265	289.9987601	31.26719093	3.937804937	12.85868835	22.51990891	21.06178665	6.651636124	5.572932243	5.820274353	6.644173622	6.634692192	41.45858383	13.02205372	116.8986435	40.81505203	9.519986153	8.913032532	7.712028503	6.384401321	8.440196991	8.574672699	Results SO local NEG MarVis 24.csv	0.009595	m-H	0	0	288.9914837	-	18
747	181.1981543	126.0333167	4.845752716	24.81260109	27.95911407	6.374010086	15.58887863	7.863393307	10.79881573	6.123919487	5.063504219	7.395247936	92.05865479	28.22810745	19.37936783	71.54695129	26.42944145	8.69824791	2.554611921	17.67577934	5.684309959	2.66293788	Results SO local NEG MarVis 24.csv	0.013732	m-H	0	0	125.0260403	-	18
768	181.3219803	332.1474011	2.501606464	10.4764452	14.97140408	1.570242167	6.989527225	2.910000086	5.954330921	3.836458921	3.270687103	4.218573093	45.5329895	16.52550316	8.111889839	31.42551231	9.85896492	4.880693913	1.288293242	6.23892498	2.945498705	1.130108714	Results SO local NEG MarVis 24.csv	0.019008	m-H	0	0	331.1401246	-	18
497	181.3472007	100.0540272	10.68965435	33.0871315	39.48731232	4.635617733	22.93882561	11.29964066	14.990201	11.52034187	9.48740387	9.149849892	145.1837158	58.74132538	26.95015717	93.45667267	43.12440872	11.48494816	4.719714642	31.35142136	6.709308624	3.385166645	Results SO local NEG MarVis 24.csv	0.015907	m-H	0	0	99.04675079	-	18
527	180.745654	292.1161531	1.376966715	8.556557655	13.47750473	1.439153671	6.417383194	2.409038782	4.211061001	3.695126534	2.763742208	4.183427811	38.82247162	14.95040798	5.91118145	30.72882271	13.86541939	3.036812067	1.177393913	7.880483627	2.756398201	1.234449983	Results SO local NEG MarVis 24.csv	0.021324	m-H	0	0	291.1088767	-	18
613	178.9228671	393.137906	2.134319782	18.58924484	28.26803398	3.964633226	18.50253487	12.620327	10.38719749	21.04393959	13.91606331	9.414128304	109.7444305	38.91563797	23.02626801	108.9895325	15.65250778	5.326142788	0.9140334129	15.94545174	4.555111408	1.83173275	Results SO local NEG MarVis 24.csv	0.020666	m+FA-H	0	984	438.1361089	-	18
614	51.41856243	300.0866541	2.251154661	6.522168636	6.797016144	1.787256122	5.079124451	1.964629769	3.486786127	1.145372868	1.566836596	3.707679987	15.69532204	14.07056713	2.580393553	23.07412338	11.88745785	3.110618591	1.696515083	4.938413143	3.013488054	1.851168394	Results SO local NEG MarVis 24.csv	0.039534	m-H	0	0	299.0793777	-	18
1084	257.1758441	628.2100253	7.932141304	26.80867004	39.40361404	7.228464603	25.15069199	5.357133389	24.08208656	5.582357883	3.833851576	23.9291935	65.7678299	39.58094788	151.0914764	67.64455414	35.54539871	18.22485733	8.430221558	31.63843918	18.22089767	7.109611034	Results SO local NEG MarVis 24.csv	0.0075214	m-H	0	0	627.2027488	-	18
392	143.4639942	614.2438438	2.190488338	4.695648193	7.60196209	2.105704308	5.29516983	2.180651665	4.420863628	13.23272324	3.123185873	4.825306416	32.02305222	12.26747036	5.172849178	37.35408401	13.47408962	3.471268654	0.4597447813	5.786139011	3.826071978	0.7540358305	Results SO local NEG MarVis 24.csv	0.031333	m+FA-H	1	759	660.2453967	-	18
66	131.6626726	100.0545201	1.830267549	3.424485445	4.780066013	1.12038672	2.727710247	2.032570601	2.947118282	9.504253387	1.932301641	2.149361134	19.28416443	10.86963749	7.729581833	21.74725342	8.575351715	2.716513395	1.605055809	6.328654766	1.888679147	1.568780541	Results SO local NEG MarVis 24.csv	0.015907	m-H	0	0	99.04724367	-	19
224	141.8365148	352.1387611	7.442230225	17.69639587	27.32533264	4.405375481	12.29348564	43.70140076	18.8480072	25.33676338	41.96504593	16.32197189	145.4907379	62.07285309	20.3848877	130.4337311	58.70249939	15.62552834	8.35220623	33.34986496	15.42194939	9.029494286	Results SO local NEG MarVis 24.csv	0.010223	m-H	1	998	352.1348346	14.7217	19
139	369.3376953	326.1013023	6.904721737	2.531684637	13.29562283	7.348077774	2.857616425	5.146205425	16.77640152	9.77329731	5.911570072	14.67677021	78.47006226	41.59493637	12.01027203	71.82762146	39.36289978	13.48818016	8.880385399	22.87017441	12.37169933	6.873707771	Results SO local NEG MarVis 24.csv	0.024166	m-H	0	0	325.0940258	-	19
256	141.4482633	352.1375538	59.95103836	107.7877731	170.5658569	58.89296341	94.80395508	248.6382751	112.8236694	155.1534729	254.3654175	101.8305435	810.2652588	382.8462524	114.0251465	771.303833	352.1845398	107.896843	58.98546982	200.6887817	101.3893509	12.72604179	Results SO local NEG MarVis 24.csv	0.012103	m-H	0	998	351.1302773	14.7217	19
897	58.73502236	392.0696957	101.663269	29.69950867	35.76118088	100.5186157	59.39726639	68.58384705	57.65071487	40.06959915	50.28333664	51.40621948	357.817688	157.6147308	495.112793	298.7026978	97.68648529	105.8434601	67.86402893	65.08140564	99.27334595	57.15203857	Results SO local NEG MarVis 24.csv	0.016852	m-H	0	931	391.0624193	8695	19
434	212.8678825	496.180491	3.997747421	16.08069611	19.98426056	4.521445274	14.34396458	26.9548893	8.788366318	56.32736588	25.15912247	7.598549366	101.626709	39.44297791	9.210625648	91.96614075	39.00368881	6.381337643	7.458848476	26.19850922	7.666950703	6.511741161	Results SO local NEG MarVis 24.csv	0.033688	m-H	0	0	495.1732145	-	19
650	45.13802988	206.0436684	32.64779282	10.73628426	18.63469887	10.5612154	11.63595295	6.435048103	21.42013741	11.63899803	7.674145699	16.35051346	100.9669952	36.6072197	16.35938454	108.4573364	34.42238617	18.1782856	11.05055428	15.77366543	22.36009026	10.12787247	Results SO local NEG MarVis 24.csv	0.037937	m-H	0	0	205.0363919	-	19
243	132.7024444	250.1058153	2.092997313	2.881812811	4.515105247	1.601559758	1.913442373	3.374661922	3.071243286	3.762894392	3.450725317	2.678856373	21.98467827	8.436443329	3.736458778	19.78884697	9.560739517	3.275117159	2.670625925	7.691960335	2.193136454	2.099524498	Results SO local NEG MarVis 24.csv	0.013376	m-H	0	931	249.0985389	-	19
26	295.8447807	849.1757644	11.6373148	8.115161896	18.85788345	7.668018818	4.104277134	4.539264679	15.90673542	2.055217028	3.964656353	11.50349712	38.51496887	41.54515076	19.76759529	36.61721802	27.12733841	9.361537933	10.80112171	7.895011902	8.671007156	7.698110104	Results SO local NEG MarVis 24.csv	0.011007	m-H	0	979	848.1684879	45549	19
198	369.4393059	122.0384397	8.148886681	5.961789608	11.1472702	6.55789423	2.788439512	6.130542755	12.9655447	6.915570736	5.309832573	9.093549728	47.79919815	24.88931274	10.2311058	39.57068253	17.37369728	10.14069939	5.185992241	11.42807579	7.05004406	5.807676315	Results SO local NEG MarVis 24.csv	0.026539	m-H	0	0	121.0311633	-	19
130	201.7581388	596.1740801	2.087354898	8.118741035	9.933055878	1.961932778	8.855156898	2.221403122	7.784691811	0.692687273	1.929808617	6.440331936	22.16042137	26.26917076	20.53314018	21.19662666	21.51475525	6.660495281	5.413107872	12.48422527	7.441466808	4.851094723	Results SO local NEG MarVis 24.csv	0.0068365	m-H	1	3789	596.1701536	26.9251	19
235	156.4119995	594.1590839	0.3388389647	0.3891434073	3.040548563	0.6978453398	0.4546483755	1.464711189	9.632142067	3.80994153	1.853281617	11.96341038	30.07861137	19.43339348	0.4834021926	38.08782578	20.95370293	9.498033524	4.253853321	12.06519794	12.99269867	3.165943623	Results SO local NEG MarVis 24.csv	0.012892	m+FA-H	1	1870	640.1606368	23.1181	19
14	292.4764791	430.1059149	12.89814186	11.49705982	20.98242569	12.05891609	9.246667862	5.344025612	12.89405441	4.534422398	4.332746506	12.03212261	45.75450897	38.90332413	29.0528698	45.53821945	35.17808151	14.35627174	8.41156292	15.325037	14.6431427	8.133125305	Results SO local NEG MarVis 24.csv	0.0048386	m+FA-2H+Na	0	955	497.0860627	-	19
801	50.91126337	392.070297	0.4800373614	1.610254884	2.792775869	0.4925218821	0.2853029072	9.945416451	5.509991646	18.88313675	8.029546738	5.029660225	28.89831924	18.19342613	63.03064346	20.66454124	9.997825623	7.607721806	9.516639709	15.37722397	8.550865173	11.5797739	Results SO local NEG MarVis 24.csv	0.0021574	m-H	1	1709	392.0663706	8695	19
324	69.2254186	394.0228332	13.83135796	4.878616333	11.5806694	6.895816803	9.069115639	19.21988297	17.07019424	16.31876945	7.945103168	7.81801939	80.53313446	67.97993469	26.06402588	37.99070358	15.81525421	19.62065697	18.36828232	19.18784904	10.06137276	9.096875191	Results SO local NEG MarVis 24.csv	0.015577	m-H	0	0	393.0155567	-	19
1	294.5697852	849.1787217	3.741237402	2.905511141	8.379994392	4.72098875	2.370035648	3.352844715	7.615788937	1.478253365	2.73405838	5.648367882	20.11291122	13.83956718	8.617432594	15.37058067	15.79151249	5.426368237	4.17413044	5.88175869	4.670281887	3.629413366	Results SO local NEG MarVis 24.csv	0.010891	m-H	1	979	849.1747952	45549	19
174	201.7579189	596.1740958	5.45226717	35.01588821	35.57635117	8.727592468	26.26143265	6.670445442	26.16236687	3.634810925	5.418342113	23.19947815	77.51486969	84.09706879	59.49860764	66.88404083	70.91682434	26.18050957	20.23664284	41.42245865	24.13734627	20.04080391	Results SO local NEG MarVis 24.csv	0.0054689	m-H	0	3789	595.1668193	26.9251	19
188	258.6394403	357.0979409	6.310879707	5.464671135	13.67139435	6.800572395	5.247280598	4.417399406	7.688103676	4.262556553	3.850634813	7.003098965	33.98834229	17.35476303	14.43198776	23.13094139	13.31299114	6.095677853	6.156069756	7.868899822	6.217037678	5.917435646	Results SO local NEG MarVis 24.csv	0.012231	m-H	0	0	356.0906644	-	19
229	156.4135917	594.1582527	0.6887450218	2.172103167	13.52453613	1.216365099	2.134562969	13.74308777	38.31204987	18.25593185	15.57223129	37.23855972	107.9558258	66.40003967	1.873646617	125.3487778	71.57522583	37.06500626	23.80015945	38.81276321	41.421978	19.62694359	Results SO local NEG MarVis 24.csv	0.011726	m+FA-H	0	1893	639.1564556	23.1181	19
289	150.5784265	726.1572304	0.428961724	0.5983751416	0.901932776	0.324059099	1.019534349	2.283774376	2.179028273	1.794955015	2.19302845	2.328132391	11.87498569	6.047693729	0.18307212	11.69020844	7.545197964	4.504933834	2.13664794	2.19101572	3.874158859	3.926179171	Results SO local NEG MarVis 24.csv	0.022702	m+FA-2H+Na	1	2690	794.1407283	-	19
744	255.7838389	238.0492892	2.381010294	3.068534136	2.30553627	1.215023279	2.602097511	9.794490814	3.557349682	4.417780876	5.231782436	4.250567913	26.12534523	8.428342819	0.7337660789	30.35463715	6.836213112	6.056800365	6.539694309	5.299294949	5.982312202	4.512005329	Results SO local NEG MarVis 24.csv	0.026816	m-H	0	0	237.0420127	-	19
619	156.831633	294.0828165	44.64573669	1.19300735	22.85050583	42.25108719	3.623008013	17.6552887	35.01633453	17.57077026	21.69418335	33.82329178	92.57839203	54.44487762	39.3854332	102.9066696	52.32692719	19.50709915	24.48737717	28.98318672	24.94445419	25.72192955	Results SO local NEG MarVis 24.csv	0.021548	m+FA-2H+Na	2	2728	363.0696643	12.2511	19
1129	272.4007191	610.1918973	66.96058655	87.05451965	22.75058365	61.81142807	75.31630707	28.6715374	47.65628815	45.89907074	28.21740913	45.83013916	125.5271454	124.8093796	93.03405762	127.3865051	309.4162292	67.17964935	149.4680328	131.7836609	8.149576187	132.8933258	Results SO local NEG MarVis 24.csv	0.022702	m-H	1	1808	610.1879709	28.2289	20
524	309.5514523	674.2055386	6.692393303	7.863351822	18.17426109	5.371303082	8.972439766	2.431553364	13.39657974	3.59610939	2.633355618	13.07067585	32.680439	27.62933159	4.279489517	38.18521118	25.15322876	13.79910851	21.14840508	18.1281395	17.02072334	19.93197823	Results SO local NEG MarVis 24.csv	0.017481	m-H	0	0	673.1982621	-	20
70	272.7623815	464.0976697	60.4074173	35.86955643	78.92516327	56.98309326	30.46182632	45.90983963	57.76533508	43.80747604	45.63998032	47.66131592	158.5214081	186.6857758	116.5531082	146.5650024	176.3074493	100.2630463	119.4671555	91.56399536	91.17852783	102.4845352	Results SO local NEG MarVis 24.csv	0.0012329	m-H	0	997	463.0903932	20.7788	20
75	272.8398103	464.0971593	8.62625885	8.891478539	17.09039879	11.21314335	7.190705776	9.543506622	12.78641987	10.13298798	11.64913177	11.20224571	35.34821701	41.76688004	28.021698	34.95063019	40.45273209	19.3678894	27.58621025	23.0636158	22.6729908	23.71033859	Results SO local NEG MarVis 24.csv	0.00098285	m-H	1	997	464.0932329	20.7788	20
543	53.03067012	486.1576318	1.465482473	6.539007664	10.67370605	1.59534359	11.38790226	27.41652107	38.86223602	43.81162262	32.81150055	35.81908035	212.3929138	82.70089722	1.011890531	278.1957092	53.61559677	68.29191589	61.21970749	165.7036896	67.29914856	64.1259079	Results SO local NEG MarVis 24.csv	0.011361	m-H	0	1716	485.1503553	17.4764	20
29	47.75665161	318.0634413	20.26849556	22.0165081	35.63048172	14.33368874	17.51449394	33.84919739	49.48524094	38.72293091	31.79130173	37.93186569	186.7252655	115.5014648	105.6068573	163.9740295	106.2937775	84.45751953	51.08141708	77.03619385	69.19348145	52.14921951	Results SO local NEG MarVis 24.csv	0.00060404	m-H	0	989	317.0561648	12.6876	20
372	299.0855828	388.1751689	5.890199184	8.37122345	11.4785471	4.93201828	7.252062321	5.585009575	9.577243805	6.125520706	5.42083931	7.187939644	36.01528549	16.19626236	9.711082458	28.12697792	12.77899075	24.55239105	5.706208706	11.59302044	23.27139664	4.766379356	Results SO local NEG MarVis 24.csv	0.044501	m-H	0	0	387.1678924	-	20
62	47.23809826	318.0637399	2.255263805	5.419381618	8.28559494	2.603812933	4.637741089	4.168554306	7.193362236	5.160280704	6.055925846	4.365207195	27.60457039	13.09839916	13.14142132	23.04587746	13.03456402	9.573099136	7.237524033	7.97729969	10.8095932	7.453197002	Results SO local NEG MarVis 24.csv	0.0019273	m-H	1	989	318.0598134	12.6876	20
102	308.8807912	322.1280203	13.47276115	14.06732941	28.7883358	12.87686253	12.96927357	9.347517967	23.51025772	17.23285675	9.162230492	22.1925869	67.64329529	46.95581818	20.442873	64.73210144	37.17211151	29.63236618	45.27371979	42.70227814	27.7128334	35.22665405	Results SO local NEG MarVis 24.csv	0.0063468	m-H	0	984	321.1207438	11.4383	20
223	255.7816363	300.1576647	2.431133986	4.861553669	10.04620838	5.232941628	4.784471512	3.648827314	6.547418594	5.369336128	2.795274258	5.2431674	13.44959259	15.87625217	13.59705734	14.88255215	12.47907448	10.14248753	3.664136171	8.397536278	14.48312569	2.367010832	Results SO local NEG MarVis 24.csv	0.020666	m+FA-H	0	845	345.1558676	-	20
583	333.6291015	462.1164622	5.083005905	8.857643127	14.77554798	4.596721649	6.410331726	7.74398756	4.712087154	4.846297741	9.881931305	3.62886858	28.54489326	12.86667633	8.518045425	22.94482613	13.00265026	9.537129402	15.30162525	10.91203785	6.898384571	8.369539261	Results SO local NEG MarVis 24.csv	0.035843	m-H	0	0	461.1091858	-	20
99	226.6165715	594.1595675	8.611740112	8.60852623	11.98645496	8.934702873	6.990136623	12.94464207	15.11465073	14.14121246	11.18435669	12.71285534	57.12220001	40.81139374	12.9523592	44.75190735	36.94034195	28.47470284	25.98926353	23.58874321	25.01824951	11.5233345	Results SO local NEG MarVis 24.csv	0.002976	m+FA-H	0	1878	639.1577704	-	20
49	268.827827	416.0910422	3.388862371	9.668364525	16.01252365	3.89312911	9.129146576	9.077283859	9.367809296	10.84571362	9.797933578	8.23328495	31.79676056	28.24935532	21.44528961	31.33992386	27.28646469	12.77313232	12.67069817	18.68334389	13.09570885	11.45909882	Results SO local NEG MarVis 24.csv	0.0023009	m+FA-2H+Na	0	971	483.07119	-	20
452	152.2187317	726.165307	11.14049339	5.661622047	20.63479424	12.22508812	6.465499878	14.06095791	19.47915459	26.50518799	17.28567505	18.38568306	74.69338989	52.43291092	0.4087561071	77.07107544	50.52792358	35.87439728	54.61810303	34.74080658	32.83137131	28.21235847	Results SO local NEG MarVis 24.csv	0.018811	m+FA-H	1	2840	772.1668599	30.6801	20
233	222.3373373	934.2315508	7.728906155	4.244862556	10.19594479	9.642633438	3.555263758	7.297411442	6.490017414	5.40762949	5.603880882	4.795789242	20.49266434	14.52045441	10.53971577	16.64935684	15.75298309	8.498130798	7.865331173	8.254627228	7.635885239	6.640577793	Results SO local NEG MarVis 24.csv	0.0053823	m+FA-2H+Na	0	1933	1001.211699	-	20
2	253.9396126	364.1188712	13.16073418	12.23916721	23.55055428	13.82575607	9.383206367	22.15413284	24.77576065	24.20762825	4.448976994	21.91250038	56.8865242	54.18058395	28.75389481	53.67621231	49.93886566	33.07239914	41.70421982	35.94717789	30.6283226	36.6450882	Results SO local NEG MarVis 24.csv	0.0015966	m+FA-2H+Na	0	878	431.0990191	-	20
275	297.052002	478.1107829	15.3632679	16.96114159	25.54491425	12.80732441	14.53270721	16.13960075	19.53657913	21.06652451	20.87182999	16.87064743	77.65871429	44.29990768	15.9470005	72.68422699	40.51143265	30.14028549	24.98252296	23.89433098	22.31812477	21.75372887	Results SO local NEG MarVis 24.csv	0.024547	m-H	2	1994	479.1102064	22.4897	20
717	156.7458147	294.0924615	16.94359016	0.3991082907	9.415248871	20.66497993	0.5603820086	5.296009064	15.02164936	8.656847	9.971737862	12.91615582	41.63616562	26.62596893	18.40752029	29.94957733	21.78749084	14.09435081	11.56995201	15.87710285	8.896043777	10.62882423	Results SO local NEG MarVis 24.csv	0.015094	m+FA-2H+Na	1	2751	362.0759594	12.2511	20
210	297.052002	478.1127727	65.24601746	56.23576355	109.6964493	65.32642365	54.88636398	75.87337494	72.22968292	76.73908234	79.13544464	68.54381561	282.3718567	168.537674	73.67160034	277.1918945	154.3813324	101.65271	105.91185	92.21109009	99.28018951	95.55496979	Results SO local NEG MarVis 24.csv	0.013166	m-H	1	1997	478.1088462	22.4897	20
319	350.156104	218.1317261	32.88283539	38.37254715	77.91228485	32.34796524	32.2301445	47.27091599	46.49110413	31.25488663	26.90152168	38.70703506	139.4157867	92.53213501	36.74418259	122.8556137	75.32487488	47.93022919	66.16771698	45.71384048	40.61566925	52.39870453	Results SO local NEG MarVis 24.csv	0.047329	m-H	0	0	217.1244497	-	20
488	156.8585084	294.0916247	117.3051529	7.450715542	75.63535309	126.5113525	7.805166245	57.21007156	113.2109756	57.16238403	67.42339325	94.16034698	292.5928345	168.9984894	115.7320786	273.2852478	164.8318329	75.9234848	76.41870117	117.3033676	111.7496796	78.97911835	Results SO local NEG MarVis 24.csv	0.021103	m+FA-2H+Na	0	2762	361.0717725	12.2511	20
257	156.8585084	164.0485957	19.48802757	2.733364344	10.5146389	13.77349377	1.706256032	11.54787445	18.50161552	14.08105946	8.060277939	13.49900913	57.59648895	36.65519333	15.07487297	37.98270798	23.83791924	22.59474373	15.3463316	21.04341507	13.36125755	10.82263851	Results SO local NEG MarVis 24.csv	0.01982	m-H	1	998	164.0446692	9.6792	20
185	368.3784738	582.2253211	10.67756748	13.07348537	31.00067329	11.82103252	4.36361599	13.75455475	21.43585396	7.006318569	14.89878273	20.78992844	59.59876633	35.53883743	14.29962635	56.73414993	32.37239838	19.5419178	16.28619385	18.93523979	19.36867905	14.99483109	Results SO local NEG MarVis 24.csv	0.042928	m-H	0	0	581.2180446	-	20
307	286.1904544	505.2383937	14.82193947	3.9823277	1.315677404	8.616669655	5.038064957	11.20850563	11.27704716	6.340448856	7.17288208	5.753082752	40.61519623	12.49420166	21.92314339	18.61158371	15.36350822	6.400622368	4.185021877	19.09200096	16.73173523	0	SO_local_POS MarVis 24 hpi.csv	0.043596	m+H	0	0	506.2456702	-	20
4	289.9757532	184.1114768	2.672764778	2.832387209	4.397246361	2.046097279	1.895938277	5.067379951	3.957453489	6.321476936	4.118896008	3.355412245	15.5018177	10.01921272	6.570811749	13.65299702	8.697976112	12.12873077	3.655949593	6.635230064	12.05530548	3.598995924	Results SO local NEG MarVis 24.csv	0.0067643	m-H	0	0	183.1042003	-	20
201	297.1239271	478.1121988	253.0141296	226.2630005	426.9278564	261.6515503	219.5821075	301.7307739	300.0905762	317.8109131	325.5393677	278.4518738	1098.55603	672.1495361	298.1874084	1075.900879	599.8702393	409.1376343	426.9239807	368.3739929	360.3573303	378.3706665	Results SO local NEG MarVis 24.csv	0.016416	m-H	0	1997	477.1049223	22.4897	20
654	240.2834515	740.2147588	5.481490135	5.984325409	6.055290699	5.572918415	5.287760258	4.867992401	5.838436604	5.973098278	5.878360271	5.746572018	18.48374748	5.719071388	11.86043167	17.07690811	12.65092278	5.901003838	10.66699696	8.65397644	7.727444649	6.897684574	Results SO local NEG MarVis 24.csv	0.018421	m+FA-2H+Na	0	913	807.1949067	-	20
259	157.3660775	164.0483344	179.4979401	22.9358387	125.3935242	121.6792221	17.79836273	119.8650436	185.1214294	109.3570709	83.71120453	125.3719482	507.3528137	322.4770813	140.9714661	353.8609619	219.5471497	211.380661	131.6237793	184.7709198	145.3498383	100.5452194	Results SO local NEG MarVis 24.csv	0.019614	m-H	0	998	163.0410579	9.6792	20
252	157.15318	326.1029085	80.67234802	9.715524673	64.36763763	78.72589111	8.847548485	42.14184952	88.51998901	57.10824966	51.08974457	76.90106201	210.6602936	145.7183533	83.28470612	207.7433777	129.6285095	87.76412964	61.88117599	90.38116455	90.22659302	56.71432495	Results SO local NEG MarVis 24.csv	0.015173	m-H	1	998	326.098982	16.4874	20
217	158.5198819	326.1014204	428.8486938	52.49325562	367.6837463	420.855072	52.60308838	270.9741516	461.2733459	302.9721069	272.3191833	419.832428	1195.018555	795.7354736	437.4979858	1143.871704	713.0155029	478.0528564	338.3130188	373.6562195	476.1630554	324.461853	Results SO local NEG MarVis 24.csv	0.016075	m-H	0	998	325.094144	16.4874	20
385	277.3341643	74.03897635	5.991436005	6.283020973	9.474485397	4.511462212	5.34275341	7.296190262	8.321455956	12.26037979	8.426283836	8.041040421	39.66757584	16.42859459	6.055694103	32.31828308	16.74778557	11.80965805	9.200200081	9.029986382	9.481818199	8.701248169	Results SO local NEG MarVis 24.csv	0.027809	m-H	0	0	73.0316999	-	20
24	224.4289264	934.2365842	72.09521484	32.15090561	90.16407013	73.27466583	26.12195015	59.1474762	78.33560944	160.9104156	50.86291122	61.17136383	277.1289673	180.2820587	112.2383041	245.1495819	153.4929657	99.44839478	129.9202423	108.2670898	91.92164612	117.7756729	Results SO local NEG MarVis 24.csv	0.0055274	m+FA-H	0	1966	979.2347871	42.5511	20
200	367.1339359	130.0289041	5.213645935	9.975229263	11.36845779	8.71606636	7.843178749	13.89948559	7.609162807	9.004686356	9.137292862	5.816625118	25.94874763	22.16616631	16.92368126	17.68683434	19.49407196	14.10252857	13.34512234	13.51600361	8.511063576	11.31711674	Results SO local NEG MarVis 24.csv	0.005411	m-H	0	0	129.0216277	-	20
23	223.4948788	934.2373943	33.3812294	13.95415306	41.50026321	35.94342422	11.82475758	27.74918365	36.69558716	78.25336456	27.15245438	29.39250755	130.0326385	87.77036285	54.60047531	122.2246017	76.31023407	48.32366562	62.01377869	50.72736359	41.5671463	54.35262299	Results SO local NEG MarVis 24.csv	0.0048386	m+FA-H	1	1966	980.2389472	42.5511	20
193	251.6586898	386.0892778	4.269433498	4.974070549	9.123338699	6.206650734	4.609159946	5.118666649	7.04814291	3.557569504	4.843458176	9.351841927	11.69215488	16.10708809	10.7371397	14.53373909	15.22490311	7.750056744	5.645403385	8.763585091	8.863296509	5.083075523	Results SO local NEG MarVis 24.csv	0.0088166	m+FA-H	2	1816	433.0941807	-	20
215	349.1853152	236.1422317	30.28786278	26.01989555	62.05247498	23.8949604	25.42354202	41.29880905	35.44721222	27.64993668	35.26900101	30.43914413	112.6483536	74.63310242	30.8280983	100.6483078	62.92194366	37.08652878	46.4785881	36.48059464	32.87415695	45.40605545	Results SO local NEG MarVis 24.csv	0.025458	m-H	0	1838	235.1349552	-	20
209	250.9398724	398.1218933	40.77829361	28.5582943	65.25654602	41.72269058	4.728645802	37.06954575	60.46507645	26.59063148	34.64765167	54.95676422	90.30001831	106.7125549	82.55046082	82.2615509	105.8132172	70.76808167	32.45573425	62.79753113	66.57286072	25.72768974	Results SO local NEG MarVis 24.csv	0.010332	m-H	0	0	397.1146168	-	20
96	223.7226452	938.298999	3.930343866	3.028861046	13.10117435	4.348053932	3.757321119	5.917614937	13.37879467	10.01159382	7.796974659	12.35233974	31.8441124	16.57077599	18.98217201	36.57648849	15.54032516	13.41614532	8.05623436	7.721412182	11.19119167	8.460277557	Results SO local NEG MarVis 24.csv	0.0042347	m-H	1	969	938.2950726	37.8551	20
377	265.5511255	108.0589954	3.920089483	2.072190523	3.566145897	4.063508511	1.621943235	3.953724146	9.300113678	5.763556957	2.952949762	8.533434868	23.60313606	12.41255474	1.682805896	20.19738579	11.17279816	6.801963329	8.358306885	10.26725864	4.352947712	5.176402092	Results SO local NEG MarVis 24.csv	0.037354	m-H	0	0	107.0517189	-	20
358	277.336701	222.0752238	7.208256245	10.44864082	16.8754921	10.03064632	11.76464939	17.72897911	15.90926266	32.40182877	15.0086031	16.46852684	71.72114563	34.27985001	9.108858109	77.08602905	37.75199509	19.98694992	15.49440765	18.71249199	22.60029602	12.83958817	Results SO local NEG MarVis 24.csv	0.048558	m-H	0	0	221.0679474	-	20
870	45.11234788	393.0774022	27.39415169	0.8321163654	5.048696995	30.71349907	0.7073264718	12.4260006	23.34514427	14.71588516	17.84932709	20.94878578	45.21829987	37.44329071	38.77098465	36.15472794	30.74109268	25.7811451	20.35080719	12.1933794	30.1052494	15.75384426	Results SO local NEG MarVis 24.csv	0.011065	m+FA-H	1	777	439.078955	-	20
354	277.3323739	102.0334925	9.902139664	10.55941868	18.34410477	8.859674454	9.595379829	19.0448513	16.31921768	26.37467766	18.83081436	15.78084087	71.31607819	32.02336502	11.23375034	67.47129822	30.45691681	19.43210793	16.85265923	17.44704628	20.52018738	13.07440186	Results SO local NEG MarVis 24.csv	0.020666	m-H	0	998	101.0262161	-	20
218	151.661506	614.237532	2.378320217	6.643523693	2.048779488	3.880435705	0.3381842673	8.205605507	5.42347002	13.42126751	9.65051651	4.963122845	34.51024246	14.53135777	8.503887177	11.07635307	15.20381641	3.969848394	17.27955437	12.89224339	4.065867424	19.2122097	Results SO local NEG MarVis 24.csv	0.015741	m+FA-2H+Na	0	759	681.2176799	-	20
325	277.3306687	102.0425906	4.679031849	5.608865261	10.49107552	4.7768116	5.325306892	9.121850967	9.676691055	16.62047005	11.08744907	9.155706406	41.68983841	18.44652557	5.996734142	36.06119537	18.49903107	12.02680683	8.981153488	10.46923447	11.73979664	7.22878027	Results SO local NEG MarVis 24.csv	0.024419	m+FA-H	2	998	149.0474935	-	20
15	224.5419831	938.2989246	9.905200958	4.881607533	28.39473915	10.44456959	8.824634552	28.76413727	32.37104797	22.35930061	31.67295074	27.15523911	70.33518219	46.10269165	41.42388535	79.42756653	42.77178574	4.72821188	20.38829041	20.17387581	30.21529388	6.104265213	Results SO local NEG MarVis 24.csv	0.0026594	m-H	0	969	937.2916481	37.8551	21
784	276.3015032	965.2866406	1.952772617	5.510535717	26.21741295	2.535395622	9.595916748	27.92308235	6.080498695	27.35638046	28.99115753	6.102015495	31.93852806	16.64916801	43.72874451	34.3216362	15.58581448	7.703952312	8.121203423	8.012274742	15.40114689	6.310736179	Results SO local NEG MarVis 24.csv	0.032998	m-H	1	797	965.2827142	38.8363	21
37	132.1653513	294.1330363	4.999367237	1.555443883	5.68736124	5.178801537	1.549094915	6.999941349	8.790205002	15.08971119	10.70268059	7.79932642	17.70147896	13.836236	6.605802536	17.75074768	12.33111572	4.903448105	8.577317238	4.61548996	4.435054779	4.076282024	Results SO local NEG MarVis 24.csv	0.0044668	m-H	1	962	294.1291098	8.6751	21
110	130.6127414	294.1320797	61.06181335	12.2148037	57.12120056	27.12077522	8.309663773	74.93849945	96.18195343	113.0311584	85.36915588	64.19754028	211.4005585	112.115799	142.8649597	133.9577942	133.0243378	56.54751587	96.55821991	54.76894379	52.61595917	20.44286537	Results SO local NEG MarVis 24.csv	0.0022764	m-H	0	962	293.1248033	8.6751	21
19	133.8236321	250.1147291	4.7890172	1.786311626	6.759605885	5.800780296	1.825991631	5.283723831	12.87713718	9.12952137	6.818026543	7.971572399	23.30119896	13.81678009	8.480512619	18.61750603	13.57878017	5.591294289	6.208303928	6.726974964	6.084179401	4.463505745	Results SO local NEG MarVis 24.csv	0.0036859	m-H	2	931	251.1141526	-	21
74	332.0641534	626.3185485	4.133822918	2.632311106	6.485077858	5.059340477	2.448553562	5.458027363	6.758102894	12.29037857	6.255803108	7.65937376	12.89385223	15.37606525	5.707162857	13.85774994	12.14660835	3.800454617	4.232167721	5.60723114	5.640490532	4.20620966	Results SO local NEG MarVis 24.csv	0.0055865	m-H	0	0	625.311272	-	21
115	379.1960049	674.2671911	3.94838047	1.583338737	4.590008259	3.375621557	1.477308869	13.56051064	9.216422081	10.37127304	10.15849686	6.917080402	20.94510651	12.01490211	4.843513012	17.94967079	9.169275284	5.724657536	9.122232437	7.93596077	7.265706062	7.890574932	Results SO local NEG MarVis 24.csv	0.0047365	m-H	2	981	675.2666147	-	21
36	379.1957865	735.2889647	10.59592915	6.213592529	13.3322382	7.607898712	3.342142344	35.34391022	26.22169113	25.59384346	31.49881935	20.96769142	59.70608902	34.79628372	17.7454586	53.41977692	32.2887001	23.30739594	30.67146111	21.16152573	21.43371391	25.94485855	Results SO local NEG MarVis 24.csv	0.0058294	m-H	1	2939	735.2850382	-	21
489	277.3444784	162.0532655	7.496713638	14.77000332	22.14263725	10.15629196	12.54262257	26.14082718	18.18250847	33.94983673	22.76651192	15.73950481	61.92712021	29.42308617	10.63698864	67.37611389	31.27091599	17.30178452	15.93880177	18.22340202	14.96883869	20.75994492	Results SO local NEG MarVis 24.csv	0.041838	m-H	0	0	161.0459891	-	21
560	276.3015032	965.2863023	6.497124672	13.26635075	18.3465538	5.538761616	10.12676334	20.99844551	16.9461937	38.10662842	19.57058144	14.00513554	33.80356598	38.88156509	9.718482018	95.07896423	39.49216843	23.57522583	19.76884651	23.35926056	20.50389671	15.75604534	Results SO local NEG MarVis 24.csv	0.028246	m-H	0	797	964.2790259	38.8363	21
416	277.346069	326.1365852	6.492350101	4.276025295	9.417980194	8.434344292	4.003365517	15.08192635	10.9214077	26.79965591	14.98062229	11.97092056	35.8828392	16.85119057	4.740208149	33.65347672	18.0993309	11.69321632	10.61872864	11.11825275	14.49855614	14.14220047	Results SO local NEG MarVis 24.csv	0.013166	m-H	0	0	325.1293087	-	21
52	52.69296871	104.0119563	2.377262592	3.278805017	5.095543861	3.130178213	2.128286362	5.194525719	6.05615139	9.356699944	5.239933968	5.636797905	11.83952332	10.18651104	5.576464176	16.57070541	8.612447739	5.085175037	5.529851437	5.135510445	5.468701363	4.751854897	Results SO local NEG MarVis 24.csv	0.0017031	m-H	0	0	103.0046798	-	21
448	306.1947887	830.1908086	2.404978991	6.843232155	6.43167305	2.540134907	7.532347202	12.11600685	4.914259434	18.7723217	18.04452324	7.818509102	24.66299629	28.20007896	2.579054117	24.12278366	19.36683083	4.243742466	10.34951401	18.53246689	7.635015011	14.02294445	Results SO local NEG MarVis 24.csv	0.042271	m-H	0	0	829.1835322	-	21
127	44.0960007	307.0831379	2.818781853	0.4526809156	1.555562377	2.684621096	0.7201560736	3.277775049	6.315304756	4.814842701	4.570736408	5.422945976	14.6030426	10.99510574	2.97623682	7.672585964	8.136065483	5.725975037	7.544084549	5.167074203	4.636597157	3.772753716	Results SO local NEG MarVis 24.csv	0.005297	m-H	0	0	306.0758615	-	21
22	248.1971231	400.1022061	74.47471619	23.76572227	98.50078583	71.39498901	22.43110275	89.98783875	111.7499771	114.4564209	82.16608429	134.0603943	225.187439	247.710434	119.3310318	232.8902893	229.7290039	123.609169	121.4570236	110.4792404	80.77135468	89.71715546	Results SO local NEG MarVis 24.csv	0.0041675	m-H	0	0	399.0949296	-	21
83	72.20377777	513.206464	0.8940615654	3.365171194	4.241186142	1.357523084	3.397911549	3.22609663	6.601334572	8.089848518	5.046304226	4.245319843	16.13057327	8.934902191	4.656635284	9.97747612	10.28240395	5.309156418	4.444284916	7.902795792	5.708603382	4.273603439	Results SO local NEG MarVis 24.csv	0.0055865	m-H	0	0	512.1991876	-	21
179	262.3330538	270.057987	4.095472813	3.797917128	8.379733086	5.406320572	4.306017876	15.18345928	11.25085258	21.69346428	13.09667397	7.503925323	25.93543625	16.44602394	6.49479866	30.1703186	14.63490391	16.6607151	9.568066597	12.94439602	16.4336071	8.896273613	Results SO local NEG MarVis 24.csv	0.016589	m-H	0	0	269.0507105	-	21
261	289.9164953	430.2010271	18.69884491	23.59973907	23.9248848	15.00986576	4.364783764	76.98764038	31.25230598	87.6424942	27.44586372	31.1817379	117.5153427	49.74605942	20.77411652	72.87639618	98.0476532	31.42887306	77.05583191	40.35622406	24.27181435	81.4637146	Results SO local NEG MarVis 24.csv	0.01941	m-H	0	0	429.1937506	-	21
145	211.1275311	610.1537327	27.31761551	23.11538124	48.26829147	26.43752289	22.08872032	46.01621628	38.60207367	35.42325211	41.01900864	31.56060791	114.1015701	70.95823669	36.95080185	105.5534058	57.1913681	38.89222336	35.75956726	32.66570282	31.85777283	33.15941238	Results SO local NEG MarVis 24.csv	0.01478	m-H	0	1873	609.1464563	27.6728	21
446	277.3402032	204.0649472	3.52989459	3.848141909	5.965610504	3.675679207	3.583303213	6.721963406	6.196496964	10.36946583	7.085724354	5.258804798	20.61918259	8.086805344	3.925405502	16.27974701	9.858433723	7.324334621	6.251657486	6.03448534	7.279369354	5.244289398	Results SO local NEG MarVis 24.csv	0.014172	m-H	0	0	203.0576707	-	21
1128	290.8679031	298.1428013	8.505590439	3.092126608	10.68298149	8.412014961	3.190538168	18.7142601	9.570240021	19.89366722	19.04533768	8.035367966	16.80338478	14.8831625	46.07260132	14.66517448	12.92119598	13.57595253	17.95999527	11.7583437	12.72587204	11.92726517	Results SO local NEG MarVis 24.csv	0.023545	m-H	0	0	297.1355249	-	21
39	215.7027829	530.1544911	4.622615337	2.261200905	5.088270187	3.789530516	2.159317493	6.419232368	6.310070515	8.785778999	5.449268818	5.623661041	13.1345911	8.963993073	4.664009094	12.98645306	9.590098381	4.266435146	5.590216637	7.248189449	4.349217415	6.926465988	Results SO local NEG MarVis 24.csv	0.010664	m-H	0	0	529.1472147	-	21
458	61.23920641	209.0987045	51.72105026	22.38214111	26.90911484	15.86329651	14.96726131	31.43782425	37.97914124	120.5383072	58.23723602	37.79015732	69.00171661	93.16396332	27.08009529	122.5686722	70.76283264	58.9230423	68.33689117	48.54802704	20.91542053	59.42522812	Results SO local NEG MarVis 24.csv	0.037162	m-H	0	0	208.091428	-	21
471	204.7670221	329.0845002	3.251538038	9.923796654	14.4025116	4.022799015	7.528880119	14.18639088	25.4731884	23.98109436	15.83199501	19.54350662	34.76398849	39.31054688	2.017738342	41.47626114	46.6480217	22.91258049	17.51672745	24.89931488	25.38672066	20.1019001	Results SO local NEG MarVis 24.csv	0.029596	m-H	0	0	328.0772237	-	21
61	211.510116	610.1533908	8.209780693	7.610562801	13.5438261	9.835357666	6.562811375	13.16099739	10.69844055	11.3617382	13.61305332	9.795456886	29.95833015	22.23364067	11.27746868	29.95362854	18.08871651	10.90798283	11.24402618	10.16490078	11.32523537	9.65708828	Results SO local NEG MarVis 24.csv	0.015094	m-H	1	1879	610.1494643	27.6728	21
172	371.235655	516.1274099	6.276786804	0.9999111295	6.926713467	6.785691738	0.7946149707	8.683115959	4.951659679	8.631962776	10.96236134	5.972072124	12.57221985	12.9239645	12.41001034	15.50291729	14.97342682	5.203115463	9.265352249	10.81849766	8.58144474	7.195978165	Results SO local NEG MarVis 24.csv	0.0047365	m+FA-2H+Na	0	957	583.1075577	-	21
602	172.467486	308.1473015	22.92344475	6.880842209	6.854480743	19.80886459	6.542611122	26.23141098	26.08102608	19.80442047	18.06189728	21.50014496	44.16191101	38.24167252	12.57404709	41.78336716	36.81308365	25.91474152	17.90726852	23.67399788	25.69760323	15.32233238	Results SO local NEG MarVis 24.csv	0.049564	m-H	0	0	307.1400251	-	21
493	326.2635183	877.2379323	4.214210987	1.076396942	3.845134258	3.447694302	0.6583903432	4.422171116	9.032196045	4.505978584	4.74173069	8.010043144	17.77719307	9.218510628	1.058235884	16.83098793	8.013233185	3.382683754	9.322301865	10.51449966	5.034868717	8.393627167	Results SO local NEG MarVis 24.csv	0.049564	m+FA-H	2	1849	924.2428352	-	21
144	288.1554723	398.1218064	4.944616318	3.108891487	8.005105972	4.488322735	2.271391392	7.075305939	8.611737251	6.436207771	5.986849785	5.688274384	13.7729969	9.678563118	5.597480774	9.173504829	9.724546432	9.76506424	3.724532127	5.354484081	5.833701134	3.61986351	Results SO local NEG MarVis 24.csv	0.040566	m-H	0	0	397.1145299	-	21
807	236.2892861	624.1681417	5.949129581	6.781756878	6.187309742	7.718492031	5.649563313	11.35395908	5.394548893	22.79906273	13.88247681	7.279846191	22.64208603	15.61905575	28.92717934	13.6221838	17.35357666	12.64203644	13.86228561	10.15060902	17.73402786	11.69282818	Results SO local NEG MarVis 24.csv	0.01395	m+FA-H	0	895	669.1663446	-	21
579	341.3730399	236.1420653	206.4349365	26.95318794	234.085968	188.1308441	25.86621475	146.7727356	221.3961334	272.4368286	148.6077576	207.4599915	321.3670959	362.8512878	430.393219	315.1176453	359.7684631	243.9962769	244.2483063	161.8811188	201.4421539	223.293045	Results SO local NEG MarVis 24.csv	0.0074421	m+FA-H	0	908	281.1402682	-	21
1239	272.1827727	610.1907397	6.512573719	5.030675411	41.79468918	15.32003212	21.04018021	9.39569664	12.96930408	12.55380917	9.876073837	12.24104691	30.42436981	34.49308777	27.2289505	28.9671154	30.84462929	17.06905746	42.44599152	39.7382164	16.30021667	39.48392868	Results SO local NEG MarVis 24.csv	0.023668	m-H	2	1770	611.1901633	28.2289	22
1444	273.5668086	610.1877963	208.7937622	265.2798462	438.7155457	197.7071533	229.9335327	260.300415	167.5969391	159.2730865	236.3539581	140.1288452	408.8007507	383.4832764	286.7223816	361.7582092	929.7801514	373.0004272	480.0319214	389.1062317	194.2597351	421.480072	Results SO local NEG MarVis 24.csv	0.029443	m-H	0	1869	609.1805198	28.2289	22
1788	197.5443662	372.1032879	6.253561497	11.66184711	14.45648766	6.576750755	11.79737282	10.53858185	6.117608547	6.970752716	10.15112495	6.257371902	11.7548914	15.12278271	21.67316818	12.42461205	15.46474361	7.158063889	22.02226067	18.10095787	8.966878891	13.685215	Results SO local NEG MarVis 24.csv	0.035475	m-H	1	847	372.0993614	-	22
682	309.9482261	322.1269593	0.8813450933	2.195544004	4.105220318	1.362145901	1.286483884	1.621386409	3.123001575	2.193170547	0.8253311515	3.24108243	8.602539063	4.616189003	0.5845717192	7.963198662	6.087807178	5.054260731	5.515907288	5.436635017	3.555459023	4.000340939	Results SO local NEG MarVis 24.csv	0.040986	m-H	1	984	322.1230329	11.4383	22
1363	333.8378517	516.1270083	470.5187683	647.0317993	1110.476929	626.1705933	506.3234253	847.8458252	418.4670715	236.8894043	868.1763916	434.1997986	1028.514404	1032.1073	1221.753052	1096.665405	1038.996704	638.8422241	937.0342407	852.3389893	706.5735474	902.0427246	Results SO local NEG MarVis 24.csv	0.014858	m+FA-H	0	2925	561.1252112	27.2673	22
1736	244.5951384	386.0861516	1310.227051	1374.312134	1667.671265	721.7510986	1221.32605	206.687027	721.0953979	1390.542725	1123.079224	1695.540894	1305.40918	1722.370483	2346.653076	2119.334717	2169.584717	3110.872803	1132.895264	1468.981567	2501.205566	1797.805298	Results SO local NEG MarVis 24.csv	0.045659	m-H	0	913	385.0788751	-	22
624	482.5572856	354.2080332	83.18673706	94.0031662	185.3425903	118.439476	136.1819	118.7750549	70.00923157	174.8746185	111.1501999	96.64456177	256.0596008	297.5735168	144.0122986	357.8507385	165.9400177	173.4101715	111.4428558	186.0248566	173.8893738	154.225296	Results SO local NEG MarVis 24.csv	0.046606	m-H	0	966	353.2007568	-	22
349	397.3443414	252.0645777	6.041939259	5.596003532	9.065511703	4.774756908	5.10840559	4.662985802	4.282315254	5.038892746	5.48026228	3.952637911	9.525824547	8.080708504	4.714842796	7.030714512	7.325056076	5.681329727	15.6176548	8.985697746	5.281630039	5.628925323	Results SO local NEG MarVis 24.csv	0.038133	m-H	0	0	251.0573013	-	22
379	268.9963197	549.1587513	28.53749084	40.51591873	67.21075439	26.11799431	33.70804214	28.75843048	41.83898163	51.00448608	31.51973724	35.61266708	96.28351593	75.40209961	42.29924011	83.90348053	69.23777771	48.50265121	80.54579926	58.79486847	43.84568024	76.35228729	Results SO local NEG MarVis 24.csv	0.012295	m+FA-H	0	1864	594.1569542	-	22
343	365.9392688	444.1073093	196.3995209	203.0749207	268.0856628	205.3508453	137.4370728	353.7322388	180.0366211	158.8518372	129.5682526	198.8025055	467.3747864	480.668457	340.2717285	509.8051758	294.6275024	235.9445343	293.1812744	405.2489624	238.7114716	170.6218719	Results SO local NEG MarVis 24.csv	0.016764	m+FA-H	1	2878	490.1088622	23.9868	22
1077	384.4329638	374.1006432	108.8759766	72.87200165	196.7387695	115.4133911	70.1877594	94.83126068	88.7385788	144.1511383	104.6130829	83.72865295	161.0838013	227.1219177	162.3273773	167.0790253	216.8478699	115.9563446	143.1244812	170.9473877	119.6069946	141.709137	Results SO local NEG MarVis 24.csv	0.017665	m-H	0	0	373.0933668	-	22
1437	398.3881744	86.03879047	6.077541351	6.050599098	7.576340199	3.975208759	4.35054493	6.360183239	4.372050285	5.562585354	6.484330654	3.280157328	7.861877441	11.72777939	7.823962688	9.466777802	8.41561985	6.115404129	9.979552269	7.396850586	4.232207775	8.401387215	Results SO local NEG MarVis 24.csv	0.018229	m-H	0	0	85.03151401	-	22
1137	331.6957802	516.1283948	148.8827057	183.8665924	338.978363	149.5196686	147.885376	256.9306641	125.8369522	184.8531799	264.6058044	131.7855072	343.9285583	308.6022644	382.2774963	354.5401611	294.8772583	211.2404327	270.3856506	252.3331146	229.7257996	263.4929199	Results SO local NEG MarVis 24.csv	0.012231	m+FA-H	1	2936	562.1299477	27.2673	22
867	398.4021741	444.105649	5.209877491	7.24400425	10.356884	7.288640022	6.445860386	9.462968826	5.659399033	7.510416985	8.015534401	6.08416605	11.47462559	11.9513588	10.94570065	16.3801403	13.87637901	10.27227974	8.781825066	12.48568726	5.774710655	7.190411568	Results SO local NEG MarVis 24.csv	0.019108	m+FA-2H+Na	1	1937	512.0891469	17.7504	22
898	335.0851011	516.1250788	54.67353058	14.65977001	117.3951874	27.62026596	47.18848801	71.74739838	44.98871994	58.43018341	63.48099899	38.20094299	94.49304962	104.5417786	111.7851181	96.34127808	92.98199463	68.63047791	92.7999649	82.35029602	61.47624588	92.63983917	Results SO local NEG MarVis 24.csv	0.018039	m+FA-H	2	2910	563.1299816	27.2673	22
832	276.2948717	462.1169468	43.7942009	26.59405708	53.73673248	43.94703674	24.38109779	49.78026581	36.0200386	48.37285233	39.08425522	33.22851181	69.92540741	87.58989716	73.55927277	64.69680786	74.36378479	51.14192581	54.8636055	119.4180145	49.03540421	43.50615311	Results SO local NEG MarVis 24.csv	0.0089104	m-H	0	956	461.1096704	-	22
103	365.944537	444.1065189	735.2164307	749.9093018	1117.679688	832.8829956	486.0549011	1159.948853	705.3803711	767.8398438	1233.416504	683.8486938	1710.882202	1793.78772	1297.710815	1912.177612	1803.972168	879.5384521	1408.790161	1517.957764	862.3779907	715.8647461	Results SO local NEG MarVis 24.csv	0.010552	m+FA-H	0	2868	489.1047218	23.9868	22
851	353.1671142	239.170797	3.730626583	3.284177542	6.482565403	3.636953354	1.735601187	4.212651253	4.22264719	6.480965137	5.514605045	2.997181416	11.50032425	9.833518028	1.886795759	10.32842064	7.0056777	6.197521687	6.50168848	7.087594032	5.422104836	6.748845577	Results SO local NEG MarVis 24.csv	0.046367	m-H	2	967	240.1702205	-	22
359	368.3784738	369.0779209	10.89324379	4.914404392	7.921497345	6.427555084	3.885551453	14.61358356	8.032141685	4.195625782	10.83589649	5.821141243	16.12407875	19.1997242	10.48478317	15.96466541	15.05613995	5.712743759	13.44774437	12.88562679	12.34786606	6.271271229	Results SO local NEG MarVis 24.csv	0.031659	m-H	0	0	368.0706444	-	22
161	266.702519	498.0936129	43.05094528	46.00828171	87.3151474	50.29045868	40.84238434	77.8321991	58.05459976	86.65520477	81.91030121	53.40475082	124.4034271	138.1177063	104.0871887	127.7907715	143.2343445	79.74285889	94.66828918	99.15931702	83.09294891	89.5111084	Results SO local NEG MarVis 24.csv	0.0019273	m-H	0	998	497.0863364	20.0488	22
284	266.674095	498.0938191	10.05161572	9.89307785	21.77951431	11.04650688	8.07776165	19.80401993	12.92790508	19.34956169	17.01301193	12.55849552	26.85450172	28.22748947	26.24708366	27.13376045	33.49636459	16.7489872	22.59640694	22.26416016	18.02948189	20.51507378	Results SO local NEG MarVis 24.csv	0.0028819	m-H	1	998	498.0898927	20.0488	22
827	220.5536279	343.1264437	4.973280907	7.218461514	10.68760681	5.356895447	5.308232784	10.72491741	6.191341877	12.9301424	8.532967567	2.759306192	12.38009739	16.0675621	11.5476656	8.843619347	17.33981323	6.34290123	10.97492981	7.706669807	10.71190357	11.10477734	Results SO local NEG MarVis 24.csv	0.02975	m-H	0	0	342.1191673	-	22
38	223.4948788	594.1605901	61.40510559	49.60754395	99.4515686	61.84742355	40.31742096	167.0641785	86.63732147	11.91911888	145.1951294	74.40382385	205.8673706	186.1035461	78.18378448	204.0129395	174.7213745	112.8974762	152.1416473	128.6279755	109.1495972	145.6587982	Results SO local NEG MarVis 24.csv	0.014473	m-H	1	1915	594.1566637	28.2364	22
999	233.4217241	674.2095959	4.453040123	3.200812101	5.781016827	5.146893024	2.397147179	5.493474483	5.649132729	12.24771786	7.381083488	4.73314333	11.49428463	7.657895088	23.07472801	12.14725113	9.217311859	4.775560379	12.42567348	8.364904404	6.391568661	10.8980875	Results SO local NEG MarVis 24.csv	0.016075	m+FA-H	0	946	719.2077988	-	22
440	47.2342676	164.0330639	92.0605545	82.74913025	186.7136841	99.81726837	84.29753113	147.3659668	132.7411041	235.4910736	170.9391174	90.77555084	270.9328613	299.8799744	102.209137	226.2680969	211.5622864	180.5871735	183.8278656	170.9449768	189.370697	175.5913239	Results SO local NEG MarVis 24.csv	0.037354	m+FA-H	0	961	209.0312668	-	22
431	240.5044178	674.2125824	5.89808321	3.28297472	10.00903511	7.775055885	11.46410275	21.37345695	14.74562359	17.1084671	9.702841759	10.07926464	27.08552361	15.02801704	27.099617	21.49108696	26.336483	11.28053093	26.41669083	17.09847069	11.538167	25.00837708	Results SO local NEG MarVis 24.csv	0.007133	m+FA-2H+Na	0	946	741.1927303	-	22
345	289.7597262	374.1949775	27.55636597	19.4685421	37.01265717	24.49274635	20.72120667	28.24728775	34.89640427	41.67460632	35.58657837	34.55427551	61.02356339	37.22684479	27.56299973	52.43712616	42.86936951	34.4549675	27.60762787	31.48784828	31.74862289	27.87291336	Results SO local NEG MarVis 24.csv	0.025458	m-H	0	0	373.1877011	-	22
40	224.4289222	594.1584003	196.2011108	155.1833038	313.3194275	201.2717133	132.0319366	512.6010742	278.7124023	401.9694824	448.5030823	236.8845215	655.5958252	599.9026489	252.979599	634.857666	566.2125244	343.6029053	508.7798767	391.7514343	336.3546143	424.855835	Results SO local NEG MarVis 24.csv	0.010169	m-H	0	1922	593.1511238	28.2364	22
837	397.3730201	444.1060845	396.5253601	399.960144	732.7980957	436.7394104	458.3821106	939.9633789	328.973053	813.1868896	1029.299683	490.728302	1167.970947	825.3061523	769.8009644	746.3860474	821.6811523	574.9348755	916.2352905	729.4481201	649.7167358	735.6502075	Results SO local NEG MarVis 24.csv	0.046606	m+FA-H	0	1925	489.1042874	-	22
370	151.4796427	726.164756	0.2363962829	1.638584018	2.176663637	0.398684442	2.854569674	8.329548836	6.112985611	10.49734116	9.254911423	7.940760612	13.15735435	14.95200729	0.1403576136	28.85777855	17.15792084	14.3235569	8.48705101	14.00292397	7.721102715	11.6616745	Results SO local NEG MarVis 24.csv	0.023423	m+FA-H	2	2730	773.1696589	30.6801	24
43	300.1114658	952.3224268	0.771513164	0.7602930069	2.970631599	1.266418815	0.5544705987	6.030105591	9.773879051	23.43157768	3.842640162	10.46864986	12.9871397	18.41445732	11.9818325	18.76412392	20.57115936	10.79884243	12.84139824	15.93339062	9.319000244	13.76980019	Results SO local NEG MarVis 24.csv	0.0046614	m-H	1	988	952.3185003	32.6574	24
18	152.5438885	488.1531385	3.543485165	0.8062736392	3.084108829	4.361363888	0.4226280451	6.546615601	7.939126015	20.19909096	5.12967205	2.646594286	18.48103523	10.52261162	7.286739826	19.79779625	11.33171749	7.153263092	13.37676811	5.725156307	6.01170969	21.05587769	Results SO local NEG MarVis 24.csv	0.013376	m-H	0	0	487.145862	-	24
323	158.7944246	594.1514889	0.9995286465	0.4034382999	6.874772072	1.075479627	0.629657805	4.094111443	7.135708809	2.399673462	3.023384809	4.936305046	11.32933044	9.828130722	0.6060125828	9.429261208	10.87402344	11.92629623	4.344968796	7.305986404	9.934710503	4.342010021	Results SO local NEG MarVis 24.csv	0.04315	m+FA-2H+Na	1	1773	662.1349867	-	24
598	135.5405777	190.0856059	0.9398120642	2.582415581	2.391377926	0.8844585419	2.400508404	2.99751091	5.695174217	2.620880365	2.179076433	4.650284767	6.188153744	8.932383537	1.110892534	6.258892536	7.976905823	6.393466949	3.679243565	4.003564835	5.346070766	5.657356262	Results SO local NEG MarVis 24.csv	0.021103	m-H	0	0	189.0783294	-	24
460	355.2900751	282.1521074	3.258439541	2.577781916	7.136143208	4.778773308	2.554307699	7.548653603	10.85337734	11.30058575	8.002671242	5.554295063	13.67811394	19.10261917	2.300135374	15.57068157	15.06258202	6.662779331	15.51601887	8.141974449	9.725494385	12.8791647	Results SO local NEG MarVis 24.csv	0.039331	m+FA-H	1	1939	328.1536603	16.1881	24
134	45.13590758	458.1613126	0.9907974005	1.795420051	5.751317024	2.166097641	2.011475563	7.319495678	13.18098068	6.50495863	3.947203159	10.60176849	17.01914787	18.7553196	5.328438759	31.72330284	17.05259132	19.57030296	19.5591507	20.96376038	22.457304	9.388932228	Results SO local NEG MarVis 24.csv	0.0041898	m-H	0	0	457.1540362	-	24
1186	349.4146458	459.2537158	1.431617379	1.100551009	2.344318628	1.304360867	1.202733159	6.944014549	2.527977228	3.873826981	3.865725279	1.910178661	25.4604702	3.462804556	1.531396151	3.061914206	3.130015373	17.41039658	2.9626863	2.225946903	11.06353474	1.604555488	Results SO local NEG MarVis 24.csv	0.035475	m-H	0	0	458.2464393	-	24
505	151.1447862	368.076396	1.181415439	3.016409159	2.557638645	1.971018553	2.142391682	7.908289909	4.565029621	6.25661087	4.751678467	4.020854473	8.427511215	14.45312881	1.921968222	9.210300446	7.504349709	8.988959312	5.843479156	7.425456524	6.104004383	6.291964054	Results SO local NEG MarVis 24.csv	0.01982	m-H	0	0	367.0691196	-	24
371	206.6366469	206.0439202	2.907102585	6.713981628	9.855955124	3.160808563	5.72042942	16.44788361	19.35777855	19.54793167	12.87986374	17.74097252	33.13673019	21.33898544	2.163963318	32.57323837	29.13924217	21.33737946	22.42207718	22.80341148	19.60844994	11.45313835	Results SO local NEG MarVis 24.csv	0.021548	m-H	0	0	205.0366438	-	24
306	51.4273143	486.1581132	0.5989680886	1.568304181	2.057513714	0.6490110159	0.6473936439	8.047053337	7.61672163	4.9777174	6.242493153	6.897080421	27.33262253	12.6922226	0.5256178975	21.64658356	11.69412708	11.62588882	10.70292091	35.32334137	14.31076527	13.22705555	Results SO local NEG MarVis 24.csv	0.010332	m-H	1	1786	486.1541868	17.4764	24
528	152.0537791	726.1634	31.51559639	17.87815857	55.96904373	39.58407974	19.19340706	45.93576431	61.42411804	127.5413437	49.45589066	60.3781395	196.1336365	139.4018707	0.4807979167	214.7807312	132.9221344	103.1019745	312.3222046	144.9757233	101.1728363	81.63076019	Results SO local NEG MarVis 24.csv	0.02318	m+FA-H	0	2648	771.1616029	30.6801	24
73	256.8332783	578.1643601	12.11161423	3.889783621	13.29095745	11.6054039	4.330944538	18.69904518	23.92426491	41.44242096	18.12943459	20.95256233	40.80859756	53.51207352	34.33455276	35.49369431	43.26440048	35.28076172	50.11976242	38.71445847	35.7939682	51.54080582	Results SO local NEG MarVis 24.csv	0.0031734	m-H	0	0	577.1570837	-	24
202	70.45748602	160.0379366	4.820968628	4.163912773	9.612356186	2.974983454	4.64227438	40.8250618	38.63920975	53.38527679	40.30065536	34.60755157	69.12866974	60.10867691	4.79769659	75.35614777	48.69683075	52.0978775	34.2225647	38.7727356	55.48426819	44.4692421	Results SO local NEG MarVis 24.csv	0.013588	m-H	0	0	159.0306601	-	24
272	59.28773393	589.2029143	1.163444519	0.7594096661	2.332401037	0.6696799994	0.3396422863	60.63701248	45.43849945	29.90720558	69.34588623	40.31303024	110.7000198	70.65934753	0.3875746727	115.1496582	44.06809616	68.36856842	111.2951889	54.85634995	32.96085739	63.71685028	Results SO local NEG MarVis 24.csv	0.028541	m+FA-H	1	1790	635.2044672	-	24
51	299.8037232	952.3212347	5.332497597	2.791949511	9.04120636	9.069168091	7.318786144	16.53151894	25.45079994	57.935009	19.62145233	28.60766029	35.90687943	39.01781082	26.08586311	41.7461319	53.65372467	23.74652672	40.23488617	50.8755455	24.72279739	39.52210999	Results SO local NEG MarVis 24.csv	0.0082741	m-H	0	988	951.3139582	32.6574	24
562	233.8746443	212.0723655	31.0582428	10.97187996	38.55340576	24.33930588	9.798103333	46.2361412	49.91390228	35.88694763	45.5828476	40.85216904	80.15373993	64.24645233	12.45774555	82.48722839	51.46057129	38.91617584	64.99624634	61.21924591	47.11288071	55.31360245	Results SO local NEG MarVis 24.csv	0.015173	m-H	0	0	211.065089	-	24
620	253.683151	838.420209	7.983129501	2.776638269	6.015039444	7.773462772	1.92603159	8.33617878	5.543551445	14.66949177	11.59191608	5.099769592	15.81833935	10.89293098	10.77542686	13.25210667	9.576424599	7.85863924	15.81284618	9.984757423	7.702833176	14.6294632	Results SO local NEG MarVis 24.csv	0.049564	m-H	0	0	837.4129325	-	24
518	353.4081083	283.1596716	170.2576752	86.88802338	251.7085114	160.1632996	80.1701889	208.2628632	169.3225403	342.5661316	212.3941498	169.8729248	548.9777832	350.453186	89.26104736	477.3902893	340.7383423	253.0675964	528.8153687	371.9669495	325.8752747	520.8414307	Results SO local NEG MarVis 24.csv	0.020345	m-H	1	1957	283.1557452	-	24
838	354.1132088	282.1487128	20.07369041	17.27574158	45.72109604	24.58107567	14.82122707	42.64080811	31.22365379	64.045578	37.18520737	30.77906227	76.14056396	62.95399094	6.409895897	80.34436798	68.35434723	44.56792831	87.18258667	52.13072586	49.33449173	70.55978394	Results SO local NEG MarVis 24.csv	0.042271	m+FA-H	0	1968	327.1469157	16.1881	24
7	260.328588	564.1513214	11.61631584	6.727824688	17.51038742	14.30818462	5.865973949	23.47730827	27.48852539	48.1555481	24.57016754	21.39415741	44.73097229	43.73856735	22.46471024	40.13611603	43.13352203	28.87800407	53.91143799	36.50370026	29.61594009	51.3065033	Results SO local NEG MarVis 24.csv	0.0058604	m-H	1	1750	564.1473949	27.4876	24
25	260.3240026	564.1476459	43.28611755	15.23321247	59.05360413	42.95819855	16.66508865	85.62070465	78.7543869	172.8967438	88.21114349	65.20658875	143.7983704	159.7034149	68.36325073	135.0665131	135.1165619	110.2590866	178.8377838	121.1942978	95.53560638	162.6998901	Results SO local NEG MarVis 24.csv	0.0066222	m-H	0	998	563.1403694	27.4876	24
258	371.4507026	516.1285488	54.25796127	19.80950928	63.72258759	78.67666626	15.00236702	109.4857788	70.85727692	149.4626007	152.6486969	59.34106445	144.9481659	130.1428986	76.85740662	156.7862701	127.6205139	77.52638245	155.6925201	127.7083054	87.14998627	163.7807159	Results SO local NEG MarVis 24.csv	0.031989	m+FA-H	1	957	562.1301017	-	24
591	353.1107891	283.1604715	23.92712593	13.26918316	41.02812958	28.48920822	11.51759624	39.06154251	31.11165428	62.98046112	37.02569199	30.0260601	83.12306213	55.4496994	10.96386623	83.36143494	66.80236053	48.75679016	93.65816498	64.72986603	51.93482971	78.59497833	Results SO local NEG MarVis 24.csv	0.027379	m-H	2	1962	284.1598951	-	24
150	213.3216276	265.0961931	19.23702812	7.428527832	22.95243645	19.61836052	6.383960247	49.29050446	29.00276756	66.99905396	48.02208328	25.05303574	71.87521362	47.02329636	15.41525555	73.08609009	45.9239006	57.58107376	51.45186996	45.64382935	46.22255325	47.24044037	Results SO local NEG MarVis 24.csv	0.027809	m-H	0	0	264.0889166	-	24
225	45.91766909	486.164094	0.8797177672	0.4521709383	1.177259445	2.829241037	0.7184290886	18.21254158	25.92539406	7.983924866	23.13496399	23.64484978	38.66096878	24.11538887	1.110104561	24.13290215	28.97556686	26.198843	30.22958565	18.69301605	26.89990616	23.74369621	Results SO local NEG MarVis 24.csv	0.010834	m+FA-H	2	1655	533.1689969	-	24
1170	198.5725704	726.1630538	45.11328506	24.66757965	36.67739487	39.13431931	6.697504997	76.98149872	54.20246506	77.01874542	110.2144852	56.94643021	94.97872162	52.04978561	36.5812645	256.9365845	26.33842087	94.49651337	84.19836426	149.8022308	76.83891296	91.41975403	Results SO local NEG MarVis 24.csv	0.028246	m+FA-2H+Na	0	1696	793.1432016	45.9047	24
318	186.8387294	634.0837403	0.9423570037	6.584093094	2.579298973	0.8871035576	5.966537952	12.46564579	14.48513508	33.17552185	14.37522507	11.1815052	32.38260269	22.51170921	1.375946045	23.67822266	26.88425636	13.68677235	33.68330765	20.53351784	20.09295082	34.1307373	Results SO local NEG MarVis 24.csv	0.017665	m-H	0	0	633.0764639	-	24
1067	290.0396219	212.1418448	2.374144793	1.485773325	2.988733053	3.701592684	1.329829097	7.540269852	2.300383091	4.08890152	4.88927412	3.083280802	3.751194	3.887727737	7.528963089	5.491536617	5.382621765	4.029693604	7.528926373	4.452160358	4.587085247	6.291392326	Results SO local NEG MarVis 24.csv	0.024675	m-H	0	0	211.1345683	-	24
788	277.3412864	492.128098	8.706457138	2.582088232	7.22137022	7.988330364	2.388481379	11.19081593	7.889658451	16.03026009	10.62242317	6.290637016	12.98997116	12.86510563	8.540710449	13.66921902	12.19503689	10.15075493	18.7295742	9.031389236	9.106021881	15.88292503	Results SO local NEG MarVis 24.csv	0.03511	m-H	0	0	491.1208216	-	24
11	259.447073	950.2356961	4.882948875	1.158948541	4.590355873	3.235928297	4.924716473	16.07945633	10.55314159	29.78976631	8.618299484	8.505899429	23.38545609	24.02074623	9.110665321	26.58741188	17.38534164	17.77456856	40.96773529	23.23471069	17.89291191	30.41647911	Results SO local NEG MarVis 24.csv	0.0046614	m-H	0	983	949.2284197	34.2978	24
812	198.5992822	726.1613221	23.22833633	11.19296169	10.98540306	23.58013344	10.49111652	49.35419083	24.53166389	41.62790298	41.05667114	10.26570511	53.3562088	57.80278015	17.61139679	51.71327972	20.467556	47.83864212	54.46430969	52.74549866	29.92793274	48.41551208	Results SO local NEG MarVis 24.csv	0.044961	m+FA-2H+Na	1	1759	794.14482	45.9047	24
485	168.2427739	418.1842697	6.48797369	1.049585819	6.475811481	4.862110615	0.7589467764	10.82537079	10.74049282	16.2909317	10.59754562	10.65715981	8.188711166	13.24420834	5.364087582	12.29706383	10.36903477	13.20847511	13.40536213	7.373241425	14.05724716	12.10050392	Results SO local NEG MarVis 24.csv	0.01236	m-H	0	0	417.1769933	-	25
342	201.1228599	372.1065222	5.73059082	2.963499069	7.179000378	6.180250645	3.319453239	21.99812889	11.64691448	24.5500164	22.98129463	9.490642548	19.77848053	21.82770729	3.878924847	26.70265198	13.57963467	13.08257961	31.08381271	16.94750977	10.54066944	26.64176369	Results SO local NEG MarVis 24.csv	0.026128	m+FA-H	0	847	417.1047251	-	25
1044	246.303348	364.1178996	1.592354417	1.672855735	3.873509645	1.951923728	2.083472013	6.853969574	4.691774368	11.95916176	6.804755211	3.736479044	6.093176842	7.580946922	0.3615478277	5.637907982	6.900743484	6.717213154	7.91236639	5.678469658	7.853169441	7.473496437	Results SO local NEG MarVis 24.csv	0.029596	m-H	0	878	363.1106232	-	25
770	358.7796442	828.3070828	4.664672375	1.534021378	3.702539682	4.074669838	1.046573758	9.590123177	6.617917061	14.15045357	10.65782452	4.679563522	11.5058279	7.056759357	1.987289071	9.75142765	6.69708252	8.603068352	14.86308384	4.980496407	9.139292717	11.81033039	Results SO local NEG MarVis 24.csv	0.021103	m-H	0	0	827.2998063	-	25
312	231.3694037	372.1053899	92.98633575	67.77711487	30.68342018	79.43682861	56.67126465	299.4463806	133.0182648	511.7677002	281.0795593	114.1119919	209.8352966	280.9917297	76.22040558	207.3600159	254.7369995	166.4777679	440.4099731	250.1854553	152.9462128	390.5768433	Results SO local NEG MarVis 24.csv	0.01694	m-H	0	995	371.0981134	16.3672	25
1837	307.817967	402.1911091	25.31156731	5.949661255	21.40427208	23.400877	5.899861813	32.11318588	22.18307114	39.09602356	30.48868942	20.65751076	29.3545742	29.6926651	14.61356735	30.75248146	25.38936234	31.04069901	49.23455811	27.23125076	26.45489693	41.15477753	Results SO local NEG MarVis 24.csv	0.038928	m-H	0	0	401.1838327	-	25
426	231.3610698	372.1057955	15.77769184	12.08373451	22.9463501	15.53113556	10.51265526	55.75535965	19.97732925	95.04707336	49.10845566	18.64424896	32.55164337	49.63720322	17.16625214	36.41449738	47.77885437	31.00196838	82.79161835	44.67834854	26.57073402	76.99681854	Results SO local NEG MarVis 24.csv	0.024166	m-H	1	995	372.101869	16.3672	25
1176	232.7405047	721.2375536	1.669430256	0.6533256769	2.06075573	2.327286243	0.4835615456	3.648277521	2.689023018	7.243984699	5.486578465	3.197857141	3.628317118	3.843813896	0.2105838805	5.325630188	3.648775101	3.295541525	6.951673508	4.375660896	3.306761265	6.476277351	Results SO local NEG MarVis 24.csv	0.032322	m-H	0	0	720.2302772	-	25
1271	246.3730932	236.1422952	4.469890594	1.460130572	3.612376451	0.7243831754	1.870520473	10.05070972	4.60381794	5.725502491	6.207253456	3.945692539	6.461502552	7.946376801	0.6935278177	5.050937176	6.51256752	7.869158268	8.462812424	6.213076591	6.768054485	7.542410374	Results SO local NEG MarVis 24.csv	0.020775	m-H	1	945	236.1383687	11.8182	25
664	299.089973	936.3234065	19.77841568	12.18349266	50.6048584	28.96285057	4.854005337	43.13260269	100.2758942	97.52797699	43.35980606	96.52396393	59.22076416	126.3362045	10.12447643	94.38475037	146.344162	108.658905	94.62599945	142.3831787	114.7877426	90.73550415	Results SO local NEG MarVis 24.csv	0.034038	m-H	0	994	935.3161301	40.4765	25
691	299.3770546	936.3252924	4.905424118	4.854989529	21.56669998	10.97760868	5.657355309	19.10300446	43.81885147	58.42026901	16.13301086	46.07711792	34.64474869	60.09160995	0.3578668535	40.2991066	60.84561539	51.37944031	44.65419006	68.93984985	55.62196732	41.51124573	Results SO local NEG MarVis 24.csv	0.038529	m-H	1	994	936.3213659	40.4765	25
1394	170.8000623	258.1475656	26.19526291	10.92698097	30.28299141	23.63986397	9.85285759	40.07888412	29.52499008	49.02303696	36.29659271	24.56638145	36.03395462	35.5775795	21.70817566	32.72324371	37.56494522	36.09412766	67.37116241	54.91378403	32.61632538	59.33547211	Results SO local NEG MarVis 24.csv	0.019108	m-H	0	0	257.1402892	-	25
2047	247.2101241	236.1424123	36.22667694	15.39350986	52.20110321	30.75798988	9.106217384	43.67177963	38.92715836	27.86031723	36.7587204	20.89024734	46.31694031	70.13754272	2.828157187	52.2383728	45.36224365	64.21002197	45.18569183	53.58209229	43.77766037	86.90266418	Results SO local NEG MarVis 24.csv	0.044501	m-H	0	945	235.1351358	11.8182	25
1086	322.8096996	281.1369514	2.409546137	4.141788483	11.04535389	8.018199921	3.858467102	8.679857254	10.93270588	14.08426952	21.15488625	11.02226162	15.17448521	16.67723083	0.8523793221	15.16352558	24.52655983	19.10671997	23.47161865	23.97756577	16.71345139	18.87683868	Results SO local NEG MarVis 24.csv	0.017119	m+FA-H	0	959	326.1351543	-	25
1071	132.9218767	490.1692327	15.91002178	0.7229712605	10.5811348	11.15155602	0.7897239923	22.59928703	24.85842514	25.63232422	17.67631149	19.37583351	15.58096313	30.76885223	7.429895878	14.55041409	26.68456078	29.84875107	38.73383331	23.41315269	25.22420502	33.72893906	Results SO local NEG MarVis 24.csv	0.010608	m-H	0	981	489.1619563	18.6053	25
1655	264.5049919	416.136224	5.853041649	2.241641283	5.013268471	6.037510395	2.060363293	15.59695148	5.796435356	7.134090424	16.75314522	4.111000538	7.137590885	9.843941689	2.975908995	6.555572033	9.487498283	9.31165123	19.09050179	9.428713799	8.524586678	17.12321472	Results SO local NEG MarVis 24.csv	0.032998	m-H	2	1938	417.1356475	18.5821	25
951	323.8256909	326.1383399	45.39830017	19.5026989	68.41538239	49.96721268	20.12073898	119.5099411	63.43272018	69.70772552	30.48708725	60.62010574	85.4757843	116.6753769	20.55265427	100.2650375	118.389473	89.34252167	209.611618	133.3063202	92.60710144	91.20809937	Results SO local NEG MarVis 24.csv	0.024675	m-H	0	933	325.1310634	16.0667	25
1008	232.7296997	488.1895894	2.208873749	1.305504441	2.480695248	2.151703596	1.055470586	7.357571602	1.93430233	4.5591259	6.664744377	2.334860563	3.158971548	4.70930481	1.912759066	3.003032684	4.45049715	3.078079462	9.819737434	5.369840622	3.061788082	9.304199219	Results SO local NEG MarVis 24.csv	0.032155	m-H	0	0	487.182313	-	25
268	178.7664289	352.1374036	4.948114395	5.314759731	9.059203148	4.358908653	4.609962463	11.75656986	7.791501999	15.10066128	11.52120113	6.931545258	21.81769371	11.77121639	5.143888474	21.51007843	14.83216381	11.41235828	11.76071262	13.28260231	11.67426395	55.37831116	Results SO local NEG MarVis 24.csv	0.020883	m-H	0	0	351.1301271	-	25
271	182.3877707	900.2167152	5.822432041	2.798086882	12.81605053	8.71503067	4.872247696	70.38589478	21.81611633	95.0218811	65.89015961	17.57499123	88.60965729	66.5952301	6.43111372	42.98340988	62.01874542	61.1084137	116.1208115	61.9373436	65.67328644	106.261467	Results SO local NEG MarVis 24.csv	0.015824	m-H	0	1907	899.2094387	36.4397	25
59	258.9473184	950.2324938	3.155724287	0.3862337172	2.799022198	1.458704948	0.2703051269	4.896462917	3.346221447	11.50534725	4.817893982	3.088964701	6.622312069	7.78821373	5.264181137	7.993172646	6.549516678	7.403483391	17.24626541	6.114479065	7.147734642	12.16685772	Results SO local NEG MarVis 24.csv	0.0042802	m-H	1	983	950.2285673	34.2978	25
2875	320.9507976	448.1329198	50.82955551	42.97613144	46.22783279	54.70489502	37.85299683	24.09578323	27.17854691	33.67012405	28.18280792	24.91235352	36.00087738	37.62074661	62.92063522	28.8839035	30.00894737	25.49845695	25.45986366	607.2689209	34.89179993	0	SO_local_POS MarVis 24 hpi.csv	0.030374	m+H	0	0	449.1401963	-	26
238	183.0969248	900.2146186	0.359968096	0.3176903427	1.037086606	0.8903936744	0.157561034	10.08282471	1.021076441	3.103021622	9.339689255	0.4578531981	5.711400986	4.487853527	0.3263362348	4.85484314	3.31009531	9.634494781	17.25668335	10.16671371	3.441074371	15.6959734	Results SO local NEG MarVis 24.csv	0.010009	m-H	2	1807	901.2140421	36.4397	26
1001	322.6879766	654.282731	0.3504995406	0.2751154006	1.092820048	0.4291424751	0.6859827638	5.04632616	1.026247025	14.5865469	3.788626432	2.065227032	0.9954323769	3.341631889	0.3110979199	2.383012772	8.53400898	6.399603844	16.48125839	8.940037727	11.92848873	13.57064533	Results SO local NEG MarVis 24.csv	0.0060183	m-H	1	889	654.2788046	8.1564	26
1107	113.1533862	392.1222464	1.593168855	2.650887966	3.208689213	1.180968642	1.728582859	8.444929123	5.79864502	38.265625	8.644033432	5.215564251	6.024168015	6.275556087	27.84783173	6.764881611	6.159836292	4.848509312	3.348537683	3.837252378	4.997411251	130.1933136	Results SO local NEG MarVis 24.csv	0.0054689	m-H	0	0	391.1149699	-	26
1813	304.9134216	120.9564209	3.83604908	4.945967674	14.30580711	5.677910805	3.423618555	1.622394443	5.111176491	1.54868412	2.296530485	4.325174332	9.463210106	7.693732738	10.25487328	9.51702404	7.141407967	5.810220242	2.347034693	2.061129808	4.201385975	2.15796566	Results SO local NEG MarVis 24.csv	0.013305	m-H	0	0	119.9491441	-	0.013305
327	297.9702454	806.2625122	1.392419457	2.440441608	10.16327477	1.668404222	2.32916069	27.22184944	42.06525421	95.70114899	26.01269341	47.83748627	42.67715073	69.26573944	1.22830081	56.49457169	72.82296753	67.76580811	81.03253937	83.89645386	72.46063995	69.9584198	Results SO local NEG MarVis 24.csv	0.013305	m-H	0	993	805.2552498	35.8224	0.013305
508	266.8992004	176.105835	27.63498688	28.80889511	50.02412796	30.16223717	26.30000496	24.55964088	28.07361031	27.09282875	17.16693497	17.95028877	32.47027969	52.36323547	16.35951042	39.4754982	34.8347168	7.074989796	20.11770058	12.52807713	19.75940895	15.7710638	Results SO local NEG MarVis 24.csv	0.013305	m-H	0	0	175.0985639	-	0.013305
647	298.1044006	432.2339783	11.43650246	5.51507473	18.41938782	11.73715496	7.149685383	16.0213356	18.63557434	28.94635582	17.83450508	17.37514305	34.39251328	24.59053421	38.94542313	33.35976791	18.27716827	18.89261818	27.80840492	14.55574322	17.44001579	18.80004692	Results SO local NEG MarVis 24.csv	0.013305	m-H	0	0	431.2267139	-	0.013305
987	304.7156982	340.0814514	4.653660297	14.67736435	28.20767784	6.121659279	13.23318195	4.203970909	4.816392899	6.78555584	3.079248905	4.096378326	15.21597767	12.03244209	10.03449726	10.77902889	10.26692009	5.825398922	6.898464203	6.322551727	4.632614613	5.897609711	Results SO local NEG MarVis 24.csv	0.013376	m-H	0	871	339.0741658	-	0.013376
18	152.5438843	488.1531372	3.543485165	0.8062736392	3.084108829	4.361363888	0.4226280451	6.546615601	7.939126015	20.19909096	5.12967205	2.646594286	18.48103523	10.52261162	7.286739826	19.79779625	11.33171749	7.153263092	13.37676811	5.725156307	6.01170969	21.05587769	Results SO local NEG MarVis 24.csv	0.013376	m-H	0	0	487.145862	-	0.013376
226	167.1093445	524.1300659	4.535645485	0.7950377464	2.577141047	3.832313776	1.076520324	18.06098557	4.458779812	25.70806313	17.06079102	5.712693691	7.276463032	10.2266264	4.179063797	8.753312111	10.3315382	6.808321476	14.33341122	10.70194626	8.99857235	12.42704105	Results SO local NEG MarVis 24.csv	0.013376	m-H	0	0	523.1227945	-	0.013376
243	132.7024384	250.1058197	2.092997313	2.881812811	4.515105247	1.601559758	1.913442373	3.374661922	3.071243286	3.762894392	3.450725317	2.678856373	21.98467827	8.436443329	3.736458778	19.78884697	9.560739517	3.275117159	2.670625925	7.691960335	2.193136454	2.099524498	Results SO local NEG MarVis 24.csv	0.013376	m-H	0	931	249.0985389	-	0.013376
79	342.3164673	618.1591187	9.875239372	4.792487621	11.00973034	11.65320778	6.656939983	5.113660812	8.773704529	18.43403053	24.90411758	12.97675419	24.97613335	25.68421745	11.90967274	37.399189	27.29685402	13.60316181	16.28251076	16.44948578	12.54513454	15.10107803	Results SO local NEG MarVis 24.csv	0.013446	m+FA-H	1	1935	664.160661	29.1769	0.013446
55	169.2808838	484.1219177	4.781201363	1.597836971	7.721211433	5.883425713	1.722691536	4.566801548	8.250886917	4.118980885	5.904393196	8.843297005	13.71994209	14.53008842	7.510416031	18.26658249	16.22515488	6.373900414	7.582152367	10.20933533	9.090867996	6.775219917	Results SO local NEG MarVis 24.csv	0.013588	m+FA-H	0	1785	529.1201351	-	0.013588
202	70.45748901	160.0379333	4.820968628	4.163912773	9.612356186	2.974983454	4.64227438	40.8250618	38.63920975	53.38527679	40.30065536	34.60755157	69.12866974	60.10867691	4.79769659	75.35614777	48.69683075	52.0978775	34.2225647	38.7727356	55.48426819	44.4692421	Results SO local NEG MarVis 24.csv	0.013588	m-H	0	0	159.0306601	-	0.013588
626	276.3012695	630.1358032	129.5702667	165.923111	313.4049072	152.7159271	145.5713196	162.8455811	158.0320129	155.7496643	174.4062195	141.1401062	329.969696	301.4002075	191.0239258	364.4997864	291.5842285	185.299469	171.4472656	178.1874695	196.09021	160.319519	Results SO local NEG MarVis 24.csv	0.013588	m-H	0	1998	629.12855	27.6457	0.013588
1192	417.9508667	510.3210449	0.3637892604	0.5091565847	1.034595847	0.733761251	0.4866176546	3.050630808	2.357431889	1.640562415	3.45005703	1.674665689	0.9956437349	1.202272058	1.996974945	0.9769545794	1.162003994	0.6108244658	1.010811448	3.125696898	0.398381114	0.8501423597	Results SO local NEG MarVis 24.csv	0.013588	m-H	0	0	509.3137737	-	0.013588
726	181.1319122	395.1599121	25.56704712	31.88941383	59.43848419	24.14888	30.42456245	35.71562576	35.73376083	58.72177124	35.98752594	32.16672516	121.0286789	58.59185791	31.97473907	81.31616974	54.20952606	25.87664413	15.09620476	35.55720139	23.44936943	6.315691948	Results SO local NEG MarVis 24.csv	0.013732	m-H	1	887	395.1559968	-	0.013732
1153	365.9486389	444.1073608	37.54557037	48.8425827	79.73493195	47.10083008	35.21881485	58.38037491	23.19356155	13.21042061	34.28402328	41.09505844	85.2364502	58.57392502	87.25405884	117.5541229	81.65872955	17.73429871	62.45030975	82.22649384	51.73447418	57.95779037	Results SO local NEG MarVis 24.csv	0.013732	m+FA-H	2	2847	491.1122727	23.9868	0.013732
747	181.1981506	126.0333176	4.845752716	24.81260109	27.95911407	6.374010086	15.58887863	7.863393307	10.79881573	6.123919487	5.063504219	7.395247936	92.05865479	28.22810745	19.37936783	71.54695129	26.42944145	8.69824791	2.554611921	17.67577934	5.684309959	2.66293788	Results SO local NEG MarVis 24.csv	0.013732	m-H	0	0	125.0260403	-	0.013732
42	252.9232483	488.3062744	61.08659363	53.28934097	106.1066589	64.17256165	48.68862152	67.14198303	59.26496887	58.17241287	71.53299713	58.10987091	126.544632	114.9884644	72.48412323	140.2549744	112.0841141	64.97808838	70.14130402	68.44477081	65.29247284	57.82894135	Results SO local NEG MarVis 24.csv	0.013877	m-H	2	1999	489.3056918	25949	0.013877
622	300.2076111	661.1511841	2.824398994	1.322016597	2.593883991	2.941751003	16.47864723	14.74274158	6.777933598	17.78813171	14.20228958	4.307509899	24.54317284	15.65044498	18.39566422	28.24195671	14.41433144	4.529511452	13.25235271	8.75736618	6.398633003	10.20523548	Results SO local NEG MarVis 24.csv	0.013877	m-H	0	0	660.1438844	-	0.013877
1023	239.8880615	654.1448364	19.92739487	21.29811478	36.18981171	22.69396782	15.91459942	19.2851429	4.03483963	80.3507843	21.38955498	20.96599579	78.35004425	44.41538239	192.163147	95.96859741	43.42721176	21.98807335	37.45168686	68.39439392	31.16209793	36.76651764	Results SO local NEG MarVis 24.csv	0.013877	m+FA-H	0	908	699.1430165	-	0.013877
454	131.6677856	372.0700684	14.53256989	131.2861023	201.7872009	16.1140213	118.7276459	3.31784606	4.002554893	1.688470244	2.882422686	4.875427723	19.00061417	17.48617172	1.611467004	21.73020554	11.00395679	3.524717808	4.60545969	11.08513927	2.524307489	4.731752872	Results SO local NEG MarVis 24.csv	0.01395	m-H	1	932	372.0661386	11.9363	0.01395
807	236.2892914	624.1681519	5.949129581	6.781756878	6.187309742	7.718492031	5.649563313	11.35395908	5.394548893	22.79906273	13.88247681	7.279846191	22.64208603	15.61905575	28.92717934	13.6221838	17.35357666	12.64203644	13.86228561	10.15060902	17.73402786	11.69282818	Results SO local NEG MarVis 24.csv	0.01395	m+FA-H	0	895	669.1663446	-	0.01395
446	277.34021	204.0649414	3.52989459	3.848141909	5.965610504	3.675679207	3.583303213	6.721963406	6.196496964	10.36946583	7.085724354	5.258804798	20.61918259	8.086805344	3.925405502	16.27974701	9.858433723	7.324334621	6.251657486	6.03448534	7.279369354	5.244289398	Results SO local NEG MarVis 24.csv	0.014172	m-H	0	0	203.0576707	-	0.014172
8	292.4764709	819.1664429	5.042299271	9.294182777	18.45554733	6.328449726	8.566224098	8.270171165	15.38661289	7.037686825	6.895870686	13.47813702	55.59752655	37.40240097	18.83050919	52.20817184	33.6043396	9.039467812	12.36156845	20.63705444	4.72522974	13.70087528	Results SO local NEG MarVis 24.csv	0.014247	m-H	0	0	818.1591416	-	0.014247
1433	285.7432556	368.0751038	89.92652893	100.4888077	160.711441	56.98054504	540.2113037	40.74204254	91.19224548	59.05319977	47.87049866	93.21557617	128.3243408	216.15065	124.2512894	91.41323853	214.4145813	68.25440979	22.51030922	57.70055008	79.19672394	34.77038193	Results SO local NEG MarVis 24.csv	0.014247	m-H	0	0	367.0678329	-	0.014247
810	290.2460632	638.2201538	21.86316109	3.823187828	17.9965229	20.28695869	2.955810308	21.70396614	21.81171417	17.08315277	21.42469788	20.06072235	42.32208633	40.33174896	6.791158676	44.86715317	41.18489075	32.08923721	30.83767319	26.61651802	31.33423233	27.02792358	Results SO local NEG MarVis 24.csv	0.014322	m-H	1	1987	638.2162449	28.1521	0.014322
1316	276.296814	862.2156982	5.751506329	9.858078957	14.3918848	7.129130363	5.679122925	14.45755768	6.731990814	2.911543846	2.77953577	4.397416592	21.84199715	12.02512932	18.51664734	14.86895466	8.688669205	7.879604816	3.056318045	3.54053545	4.530032635	1.510686278	Results SO local NEG MarVis 24.csv	0.014322	m+FA-H	0	755	907.2139014	-	0.014322
1450	172.2580566	436.1523743	9.51650238	25.05739021	29.44454956	9.889568329	20.78432655	1.731177449	11.37037754	1.446569562	1.761613607	9.353354454	22.04294586	22.55218124	18.08939552	24.57766533	23.88628006	13.25283623	0.7724219561	15.1297369	9.976335526	0.9988361597	Results SO local NEG MarVis 24.csv	0.014322	m+FA-H	0	875	481.1505669	-	0.014322
38	223.494873	594.1605835	61.40510559	49.60754395	99.4515686	61.84742355	40.31742096	167.0641785	86.63732147	11.91911888	145.1951294	74.40382385	205.8673706	186.1035461	78.18378448	204.0129395	174.7213745	112.8974762	152.1416473	128.6279755	109.1495972	145.6587982	Results SO local NEG MarVis 24.csv	0.014473	m-H	1	1915	594.1566637	28.2364	0.014473
473	223.3795624	400.1023254	34.38607788	16.53381538	62.64881134	38.1418457	18.3836441	478.0249023	124.3671265	774.1640015	465.8293152	125.0317001	162.3143311	101.5345459	31.02621078	219.5928192	282.3502502	200.8220978	641.2727661	145.8522034	101.6179047	640.1450195	Results SO local NEG MarVis 24.csv	0.014473	m-H	0	972	399.0950533	17.1138	0.014473
804	290.0746155	638.2180786	64.89331818	15.58730984	54.51526642	64.74990082	6.65456152	80.07566071	69.70333862	65.43180847	69.68483734	50.10803604	148.1280518	138.2111664	15.33726883	144.7484589	122.2869186	101.4728851	102.7427368	78.48545074	96.99402618	92.34538269	Results SO local NEG MarVis 24.csv	0.014473	m-H	0	1992	637.210825	28.1521	0.014473
310	408.1595459	812.3844604	32.97506714	4.454884529	32.5634346	33.64140701	4.722940922	39.74157333	44.03061295	41.89678955	38.9471817	41.66509247	93.23290253	65.63597107	21.23204803	93.5348053	59.70281982	43.33217621	38.7641449	42.52999878	42.55766296	35.02759933	Results SO local NEG MarVis 24.csv	0.014626	m-H	1	1951	812.3805353	44.0826	0.014626
158	291.0379333	508.122406	163.2486572	281.2492676	454.592804	144.5768127	247.88414	146.4505768	243.628891	149.0881195	136.7527771	218.2797852	861.8127441	564.5192871	308.980072	824.6005249	519.5282593	408.9313049	151.2912903	280.9426575	391.2488098	133.9987183	Results SO local NEG MarVis 24.csv	0.014626	m-H	0	1970	507.1151244	23.3329	0.014626
184	47.24270248	210.1903992	2.524919271	2.597825289	5.470318794	2.970966578	2.350162745	7.097465515	3.977061033	12.87799644	6.379582405	3.211214542	9.010154724	10.9739151	3.702556133	9.11390686	8.07513237	8.202960968	9.802453041	7.347971439	7.580319405	8.100272179	Results SO local NEG MarVis 24.csv	0.014626	m-H	0	0	209.1831185	-	0.014626
145	211.127533	610.1537476	27.31761551	23.11538124	48.26829147	26.43752289	22.08872032	46.01621628	38.60207367	35.42325211	41.01900864	31.56060791	114.1015701	70.95823669	36.95080185	105.5534058	57.1913681	38.89222336	35.75956726	32.66570282	31.85777283	33.15941238	Results SO local NEG MarVis 24.csv	0.01478	m-H	0	1873	609.1464563	27.6728	0.01478
825	276.3015137	630.1363525	37.62182236	52.02203369	99.89452362	43.0745697	46.54800034	50.3567276	47.68598175	43.05795288	53.27355576	43.87766647	102.7691422	92.15007019	55.92805862	117.2969437	92.9779129	55.44528961	51.5717659	55.14352798	58.81517029	49.65895844	Results SO local NEG MarVis 24.csv	0.01478	m-H	1	1998	630.1324482	27.6457	0.01478
239	44.54911041	342.1160889	3.007562876	0.3777891695	2.184746027	4.686285019	0.505282402	4.859039307	10.7618885	5.064170837	10.21746063	10.28957844	9.782262802	12.14417553	2.882667065	10.54599953	15.54554272	6.678244114	7.943060875	4.621041775	7.865262508	5.487422943	Results SO local NEG MarVis 24.csv	0.014858	m+FA-H	0	957	387.1143066	-	0.014858
1556	352.0795288	604.25354	5.652453423	6.806928158	11.98833752	4.676565647	5.547276974	4.936377525	5.610837936	1.757912517	4.426474571	4.619797707	11.90186787	9.217902184	5.800167084	10.93130207	8.899265289	5.077872276	4.328540802	5.79460144	6.196081638	4.366758823	Results SO local NEG MarVis 24.csv	0.014858	m-H	1	995	604.2495946	28.0046	0.014858
1363	333.8378601	516.1270142	470.5187683	647.0317993	1110.476929	626.1705933	506.3234253	847.8458252	418.4670715	236.8894043	868.1763916	434.1997986	1028.514404	1032.1073	1221.753052	1096.665405	1038.996704	638.8422241	937.0342407	852.3389893	706.5735474	902.0427246	Results SO local NEG MarVis 24.csv	0.014858	m+FA-H	0	2925	561.1252112	27.2673	0.014858
1319	181.2714691	416.1271057	2.674289227	12.29137039	28.78197098	10.69477749	9.785711288	7.006036758	7.918206692	16.0151844	8.956954002	9.296875	26.38756371	18.4471817	20.77110291	21.06304169	18.19977951	7.739877701	8.372136116	7.16915369	7.90631628	8.980140686	Results SO local NEG MarVis 24.csv	0.014936	m-H	0	895	415.1198407	-	0.014936
1443	479.6332397	102.9432602	37.65536499	35.42402649	66.2085495	37.85247421	33.17273712	30.7460556	35.43313599	37.26262665	18.68701744	34.79346466	66.89284515	62.35398865	40.03054428	63.04748535	55.65441513	32.90871048	49.20119095	32.23048019	31.2980175	36.47412872	Results SO local NEG MarVis 24.csv	0.014936	m-H	0	0	101.9359831	-	0.014936
277	286.0808716	783.1774292	1.388606071	1.138453484	2.583265066	1.458274603	0.9624373913	4.404637337	6.762062073	6.48843956	3.675333977	5.873706341	15.92195606	15.53164577	0.3989824355	15.70780659	14.75074196	13.65153313	6.720700264	9.874076843	12.17021751	6.636109352	Results SO local NEG MarVis 24.csv	0.014936	m-H	0	0	782.1701725	-	0.014936
61	211.5101166	610.1533813	8.209780693	7.610562801	13.5438261	9.835357666	6.562811375	13.16099739	10.69844055	11.3617382	13.61305332	9.795456886	29.95833015	22.23364067	11.27746868	29.95362854	18.08871651	10.90798283	11.24402618	10.16490078	11.32523537	9.65708828	Results SO local NEG MarVis 24.csv	0.015094	m-H	1	1879	610.1494643	27.6728	0.015094
162	382.3316956	734.2780151	4.659433842	1.260176063	4.971932411	3.065360785	1.8410604	12.93023396	7.651017189	13.15631294	16.61756516	7.549976349	15.908988	9.72364521	3.45829463	15.94242764	8.651857376	7.224176884	10.8682003	5.349558353	7.897367477	9.886336327	Results SO local NEG MarVis 24.csv	0.015094	m+FA-H	2	2953	781.2829108	36.2387	0.015094
717	156.7458191	294.0924683	16.94359016	0.3991082907	9.415248871	20.66497993	0.5603820086	5.296009064	15.02164936	8.656847	9.971737862	12.91615582	41.63616562	26.62596893	18.40752029	29.94957733	21.78749084	14.09435081	11.56995201	15.87710285	8.896043777	10.62882423	Results SO local NEG MarVis 24.csv	0.015094	m+FA-2H+Na	1	2751	362.0759594	12.2511	0.015094
1047	300.184845	641.1617432	4.751369953	14.38670254	15.24806404	4.179304123	12.36032677	14.07702351	5.459748268	17.00201225	13.30896473	6.042581558	24.88854218	17.68242836	15.83704758	26.24118423	18.49653244	5.681625366	13.42742443	8.933627129	6.852097988	8.851163864	Results SO local NEG MarVis 24.csv	0.015094	m+FA-H	0	1909	686.1599285	-	0.015094
1930	392.4500732	962.3070068	2.557898283	0.6096861959	2.689472198	3.586306572	0.5214492083	7.54172039	3.506035089	17.85439301	6.896822929	3.25094676	2.063473225	4.110327244	1.147798419	2.502402782	3.056707382	3.036046982	3.767089367	4.628047466	4.374011993	4.432433128	Results SO local NEG MarVis 24.csv	0.015094	m-H	0	0	961.2997604	-	0.015094
2115	313.0768738	170.1606598	46.85282516	71.46259308	114.0556641	51.89098358	104.7714539	112.2345123	46.08140182	32.20615387	31.7018795	19.18027496	94.32376862	80.91053009	50.2890358	210.1692963	160.3112793	50.12530136	45.74650955	35.47774887	27.29180717	41.63114166	Results SO local NEG MarVis 24.csv	0.015094	m-H	0	0	169.1533793	-	0.015094
1026	400.8246155	526.3148193	0.5256265998	0.8536549807	2.514640093	0.8017995358	0.8032883406	2.631150007	2.051695108	1.44007802	3.023630381	1.802997947	3.144201994	1.672268748	1.316220284	2.092349052	1.355302453	0.3213318884	0.4225726128	1.364481449	0.4138238728	0.9436399937	Results SO local NEG MarVis 24.csv	0.015094	m-H	0	0	525.3075288	-	0.015094
1382	336.0305786	516.1286621	10.04175472	10.1369133	20.40494919	5.585940361	7.657479286	8.317159653	7.582448006	3.557388783	6.777031422	8.193162918	22.83613396	16.27587891	17.5841217	13.47003841	15.17752647	13.32739925	6.888728619	10.05131721	7.593189716	8.249941826	Results SO local NEG MarVis 24.csv	0.015094	m+FA-2H+Na	0	2858	583.1088272	-	0.015094
129	99.03805542	646.1159058	1.854950666	0.6576735377	1.726576447	1.566024184	0.3797274828	6.271181583	5.980019093	12.31491756	7.243257999	4.212690353	5.415301323	7.057684422	1.761508703	7.644968033	4.666339397	4.405621529	7.300252914	4.360314369	5.321369648	7.957440376	Results SO local NEG MarVis 24.csv	0.015173	m-H	0	0	645.1086106	-	0.015173
252	157.153183	326.1029053	80.67234802	9.715524673	64.36763763	78.72589111	8.847548485	42.14184952	88.51998901	57.10824966	51.08974457	76.90106201	210.6602936	145.7183533	83.28470612	207.7433777	129.6285095	87.76412964	61.88117599	90.38116455	90.22659302	56.71432495	Results SO local NEG MarVis 24.csv	0.015173	m-H	1	998	326.098982	16.4874	0.015173
562	233.874649	212.0723724	31.0582428	10.97187996	38.55340576	24.33930588	9.798103333	46.2361412	49.91390228	35.88694763	45.5828476	40.85216904	80.15373993	64.24645233	12.45774555	82.48722839	51.46057129	38.91617584	64.99624634	61.21924591	47.11288071	55.31360245	Results SO local NEG MarVis 24.csv	0.015173	m-H	0	0	211.065089	-	0.015173
1654	46.1798172	97.97103882	743.5182495	133.2616577	371.3981323	513.3151245	151.7658691	110.1653824	159.2801361	170.3054962	117.0716019	122.5278015	517.6801758	332.0360718	1736.63269	512.4135742	298.4720154	171.4737549	129.4225769	157.4755249	149.6412354	116.3892517	Results SO local NEG MarVis 24.csv	0.015173	m-H	0	0	96.96376103	-	0.015173
681	391.0576172	273.1220398	12.82853413	3.82360673	13.06357288	10.18291378	4.3960886	16.22449875	11.81568813	28.03640938	17.18101501	13.82111359	9.293181419	7.661254406	2.846125126	9.012838364	8.907356262	7.985267162	5.974047184	7.868466377	7.234245777	5.403420448	Results SO local NEG MarVis 24.csv	0.015253	m-H	0	0	272.1147502	-	0.015253
334	247.5374908	562.0650024	13.69082832	14.9597435	17.24747276	8.503210068	7.574017525	3.882325888	4.325875282	4.452230453	5.381435871	4.042162895	22.35416412	10.40122795	0.5084622502	5.630160332	7.302931309	6.324086666	4.018269539	6.067061424	4.616759777	5.195957184	Results SO local NEG MarVis 24.csv	0.015414	m-H	0	0	561.0577502	-	0.015414
866	367.4259338	708.1849365	15.08977699	9.480976105	19.03720856	15.14685726	10.71616936	13.50236511	8.352910995	11.14785004	11.34944057	8.369947433	17.46927834	21.33848	9.732655525	15.53319359	18.66195297	5.206087112	10.8302803	5.826937675	9.108608246	6.156830788	Results SO local NEG MarVis 24.csv	0.015414	m-H	0	0	707.1776309	-	0.015414
1244	317.6062927	708.2253418	418.874054	480.5837402	792.6149902	430.5536499	411.6341553	528.4251099	323.9841614	532.7907104	544.3701172	288.6938782	850.0886841	833.5957642	818.7232056	835.1848145	781.7808228	454.2669373	339.3414612	510.8528137	439.8192444	342.5523987	Results SO local NEG MarVis 24.csv	0.015414	m+FA-H	0	1722	753.2235459	-	0.015414
90	263.4570007	727.2341919	4.633618355	6.027186871	8.913154602	3.647088289	5.856369495	19.42832756	7.726530075	17.38915634	15.86589241	8.098324776	20.87207222	20.30641365	6.948670864	19.32328415	16.9593811	9.378745079	14.348876	11.23477745	9.669297218	11.1522789	Results SO local NEG MarVis 24.csv	0.015414	m-H	0	0	726.2269243	-	0.015414
503	384.0057678	706.2831421	15.23908615	6.554999828	18.2269783	18.49811745	5.259757519	91.31369781	50.6925087	76.92034149	63.86620331	54.95612717	59.7656517	60.01098251	16.72811127	16.07248688	63.2996521	59.48117828	80.59642792	51.3123436	61.40969086	76.71916962	Results SO local NEG MarVis 24.csv	0.015414	m-H	0	971	705.2758615	32925	0.015414
1762	538.8479614	198.8614807	3.829045534	4.461622715	6.998040199	4.238948822	0	0	3.868515491	0	0	3.584069729	7.336061478	4.960493088	4.16754818	8.389989853	5.497092247	3.565284491	3.360016584	3.858329296	4.363049507	3.146588326	Results SO local NEG MarVis 24.csv	0.01557	m-H	0	0	197.8541979	-	0.01557
324	69.22541809	394.0228271	13.83135796	4.878616333	11.5806694	6.895816803	9.069115639	19.21988297	17.07019424	16.31876945	7.945103168	7.81801939	80.53313446	67.97993469	26.06402588	37.99070358	15.81525421	19.62065697	18.36828232	19.18784904	10.06137276	9.096875191	Results SO local NEG MarVis 24.csv	0.015577	m-H	0	0	393.0155567	-	0.015577
1533	284.4105225	369.0785217	7.805105209	17.49607468	117.710083	9.056343079	17.86893845	7.375143528	6.413640022	4.526172638	5.148371696	11.51758003	13.47866154	26.69337654	28.77749062	17.7812252	32.52427673	9.703956604	9.893904686	18.27194023	9.024101257	13.58229733	Results SO local NEG MarVis 24.csv	0.015577	m-H	0	0	368.0712581	-	0.015577
2057	276.3015137	594.4122314	10.63856506	17.70089912	26.99539566	12.21551418	14.74220085	14.30917645	12.27754879	11.1095686	12.74866009	11.63551617	26.74731255	22.24640465	16.56505013	29.20856857	24.25026131	16.57835007	13.30644035	15.71325779	15.73363686	14.49465179	Results SO local NEG MarVis 24.csv	0.015577	m-H	0	0	593.4049396	-	0.015577
218	151.661499	614.2375488	2.378320217	6.643523693	2.048779488	3.880435705	0.3381842673	8.205605507	5.42347002	13.42126751	9.65051651	4.963122845	34.51024246	14.53135777	8.503887177	11.07635307	15.20381641	3.969848394	17.27955437	12.89224339	4.065867424	19.2122097	Results SO local NEG MarVis 24.csv	0.015741	m+FA-2H+Na	0	759	681.2176799	-	0.015741
1518	276.2948608	549.157959	27.0696907	40.30538559	64.65285492	28.62793732	35.78138351	40.15148163	32.55023193	30.38107109	35.49813843	23.97937393	76.26998901	56.62176132	41.62622833	74.49811554	55.64862061	40.0942421	43.91333008	37.74351501	36.1216774	38.04050446	Results SO local NEG MarVis 24.csv	0.015741	m+FA-H	1	1907	595.1595047	-	0.015741
1675	340.2026062	414.2257385	13.27589321	3.710887671	11.08641529	7.782155514	3.237053871	11.33269596	13.4363203	11.71147346	12.01523113	10.41036034	15.05937099	12.05714035	5.700842857	19.5032177	13.54539871	14.35558701	16.47471809	13.32258797	14.20672703	17.28358078	Results SO local NEG MarVis 24.csv	0.015824	m-H	0	0	413.2184573	-	0.015824
271	182.3877716	900.2167358	5.822432041	2.798086882	12.81605053	8.71503067	4.872247696	70.38589478	21.81611633	95.0218811	65.89015961	17.57499123	88.60965729	66.5952301	6.43111372	42.98340988	62.01874542	61.1084137	116.1208115	61.9373436	65.67328644	106.261467	Results SO local NEG MarVis 24.csv	0.015824	m-H	0	1907	899.2094387	36.4397	0.015824
513	234.10466	958.2988281	2.195911884	0.7865813375	2.714394331	2.754000425	0.909106791	3.292336702	3.92123723	3.986869335	6.23266983	4.475787163	2.878786087	6.413689137	2.045724392	7.461480141	5.753468037	3.360358	6.244608879	7.624082088	5.089839935	6.802842617	Results SO local NEG MarVis 24.csv	0.015824	m-H	0	0	957.2915227	-	0.015824
1806	268.8156433	567.1339111	4.85766983	14.26374817	23.77753067	5.078622341	15.03924656	6.421921253	3.748666763	1.453414083	1.986936212	5.020785332	24.96348572	12.48500061	8.708191872	24.16329002	13.94388771	5.885163784	2.711399078	8.834312439	4.948923111	1.911694527	Results SO local NEG MarVis 24.csv	0.015824	m-H	0	0	566.1266558	-	0.015824
2018	221.4897003	662.1581421	5.618925571	13.70877075	16.17962456	5.741530418	10.78404427	5.973143101	4.917825699	2.927814722	7.998945713	4.86174345	9.851453781	16.82170296	14.5060358	10.12727928	16.52983284	6.348604679	6.643060684	10.00024796	6.140271187	5.516059399	Results SO local NEG MarVis 24.csv	0.015824	m-H	0	0	661.1508898	-	0.015824
66	131.662674	100.0545197	1.830267549	3.424485445	4.780066013	1.12038672	2.727710247	2.032570601	2.947118282	9.504253387	1.932301641	2.149361134	19.28416443	10.86963749	7.729581833	21.74725342	8.575351715	2.716513395	1.605055809	6.328654766	1.888679147	1.568780541	Results SO local NEG MarVis 24.csv	0.015907	m-H	0	0	99.04724367	-	0.015907
735	186.7494507	788.1694946	0.9726932645	1.023317814	1.299956203	4.178632736	0.9477119446	45.15763092	5.099873543	94.56096649	56.37847519	5.017347813	11.43715382	12.68171883	0.4240989983	5.171622753	7.252912998	8.911991119	36.31713867	17.95263481	8.690684319	54.41719818	Results SO local NEG MarVis 24.csv	0.015907	m-H	0	976	787.1622378	18.0289	0.015907
497	181.3471985	100.0540237	10.68965435	33.0871315	39.48731232	4.635617733	22.93882561	11.29964066	14.990201	11.52034187	9.48740387	9.149849892	145.1837158	58.74132538	26.95015717	93.45667267	43.12440872	11.48494816	4.719714642	31.35142136	6.709308624	3.385166645	Results SO local NEG MarVis 24.csv	0.015907	m-H	0	0	99.04675079	-	0.015907
932	365.965271	980.2216797	9.806729317	18.60961533	38.80231476	13.36464596	23.78441048	20.14627266	13.81765938	12.46201992	23.19212151	11.98139668	34.91028214	42.36189651	50.23558807	36.39470291	47.57793427	13.28199673	25.72087288	35.23088837	17.45718956	24.51341248	Results SO local NEG MarVis 24.csv	0.015907	m-H	0	984	979.2144151	41.9205	0.015907
999	233.4217224	674.2095947	4.453040123	3.200812101	5.781016827	5.146893024	2.397147179	5.493474483	5.649132729	12.24771786	7.381083488	4.73314333	11.49428463	7.657895088	23.07472801	12.14725113	9.217311859	4.775560379	12.42567348	8.364904404	6.391568661	10.8980875	Results SO local NEG MarVis 24.csv	0.016075	m+FA-H	0	946	719.2077988	-	0.016075
790	251.6146393	298.04599	83.59764099	81.99936676	178.6621094	68.54547882	131.2186432	28.04959869	40.88191986	35.80593872	37.41092682	82.9322052	162.6744232	147.0285187	33.36125946	152.3035736	85.03224182	59.66544724	23.39488983	65.08653259	31.40837479	28.42172623	Results SO local NEG MarVis 24.csv	0.016075	m-H	0	0	297.038704	-	0.016075
998	293.0295105	641.1622314	6.138948441	9.878102303	15.18891048	5.002767563	7.541606426	4.245866776	8.919754028	9.405883789	4.389578342	5.702088356	22.24478531	13.51810741	8.477360725	21.98435974	13.2549963	3.110108614	3.100003481	5.791949272	7.882833004	4.921379566	Results SO local NEG MarVis 24.csv	0.016075	m-H	1	1933	641.1582816	22.8466	0.016075
217	158.5198822	326.1014099	428.8486938	52.49325562	367.6837463	420.855072	52.60308838	270.9741516	461.2733459	302.9721069	272.3191833	419.832428	1195.018555	795.7354736	437.4979858	1143.871704	713.0155029	478.0528564	338.3130188	373.6562195	476.1630554	324.461853	Results SO local NEG MarVis 24.csv	0.016075	m-H	0	998	325.094144	16.4874	0.016075
636	185.9169769	772.4510498	0.590280652	2.084219456	3.165024281	0.3818022907	2.443856239	10.35275173	4.351750374	22.62279129	14.20550632	5.616764545	5.421340942	12.663764	0.3051631153	10.53921795	12.64449024	16.60285378	17.73535156	16.7371254	11.40883827	10.3531208	Results SO local NEG MarVis 24.csv	0.01616	m-H	1	802	772.4471243	27.4367	0.01616
590	217.4922791	666.2741089	0.393446207	0.4274473786	0.4280378819	0.3645745516	0.1944656223	4.80051136	6.551905155	21.44072151	5.087832928	5.466788769	1.503834844	5.58503294	0.1772546917	3.887104511	6.554504395	4.023701191	3.363407612	4.687113762	6.990606308	2.630968094	Results SO local NEG MarVis 24.csv	0.016245	m-H	0	0	665.2668345	-	0.016245
1139	318.3492432	974.2335815	52.34587097	82.83776093	127.8744278	71.44959259	109.4075165	107.2331009	54.56443024	90.31330109	74.21911621	47.13462067	364.206665	128.7822113	60.21571732	232.00383	175.3835754	41.42533493	51.9422226	54.59365845	42.17783737	66.92762756	Results SO local NEG MarVis 24.csv	0.016245	m-H	2	994	975.2329838	-	0.016245
1462	304.0587463	340.0816345	80.28398132	83.31660461	99.9227066	58.57003021	27.34706497	48.40167236	59.54553223	70.15028381	40.13289261	43.13804245	209.4610138	106.4821777	72.1783371	122.7212372	94.35842896	72.06008148	76.99305725	51.14907837	60.51750183	63.57314301	Results SO local NEG MarVis 24.csv	0.016245	m+FA-H	0	871	385.0798279	-	0.016245
2084	538.8479614	135.8850403	13.22847366	16.69006538	22.22217941	14.32769966	9.496421814	11.29998589	13.02591038	15.05110836	0	11.71450043	33.29499054	19.93741989	15.11639023	26.31643105	17.35402679	12.39002132	13.4065876	15.06028271	12.74687767	15.69803619	Results SO local NEG MarVis 24.csv	0.016245	m-H	0	971	134.8777659	-	0.016245
60	252.9232483	488.3136902	164.2741547	143.7902069	284.9587402	166.3936615	126.8020859	187.966568	159.6666412	163.4376678	188.2911072	152.1725006	342.3957825	290.9462585	193.3971863	362.2974243	280.3622437	169.0807648	187.7845764	171.4989624	175.7950287	164.6051483	Results SO local NEG MarVis 24.csv	0.016416	m-H	0	1999	487.3064157	25949	0.016416
994	365.7114563	490.479126	4.176204205	5.434093475	13.90088081	5.672203064	6.233768463	8.943119049	4.118939877	4.626734257	6.6674757	4.5275383	10.43076038	10.9435854	20.65753937	16.88794518	16.14325523	5.891979218	13.20183754	12.78724861	7.214045525	7.683758259	Results SO local NEG MarVis 24.csv	0.016416	m-H	0	0	489.4718538	-	0.016416
201	297.1239319	478.1122131	253.0141296	226.2630005	426.9278564	261.6515503	219.5821075	301.7307739	300.0905762	317.8109131	325.5393677	278.4518738	1098.55603	672.1495361	298.1874084	1075.900879	599.8702393	409.1376343	426.9239807	368.3739929	360.3573303	378.3706665	Results SO local NEG MarVis 24.csv	0.016416	m-H	0	1997	477.1049223	22.4897	0.016416
143	379.1960144	496.2133789	2.945265293	0.6791083217	2.388249636	2.6267941	0.4580459893	8.381351471	4.765013218	12.36475086	4.414836884	3.0805583	10.76479912	6.309539795	2.820852757	7.750096321	4.910950184	4.957772732	5.856151581	3.282527208	5.162109375	5.536120892	Results SO local NEG MarVis 24.csv	0.016502	m-H	0	0	495.2061152	-	0.016502
357	408.158905	812.3835449	69.0222702	12.1032238	68.59558868	72.82062531	10.86531448	76.43774414	88.8978653	88.68650055	83.93671417	82.97002411	173.3309326	126.6079636	49.4834671	184.1682739	124.2297211	84.13166046	76.89609528	83.30364227	85.59389496	72.17586517	Results SO local NEG MarVis 24.csv	0.016502	m-H	0	1953	811.3762519	44.0826	0.016502
959	262.9327698	328.0808411	18.461586	54.19019699	91.56087494	18.67043495	26.17684746	21.23642921	36.03669739	36.79968643	17.59371185	34.66466904	118.5843658	63.16440964	99.97916412	99.93250275	54.25049973	33.36296082	37.98930359	48.70929718	36.33840179	28.5634346	Results SO local NEG MarVis 24.csv	0.016589	m-H	0	0	327.0735692	-	0.016589
205	183.2260742	846.2001343	6.301520348	10.5812788	13.61385918	6.30463171	6.961614609	11.8392868	13.24096394	10.00288677	12.65103912	8.932950974	91.63206482	40.49623871	13.3768692	60.51818085	39.8247261	12.89305592	4.547986507	15.26921368	13.11282253	8.164124489	Results SO local NEG MarVis 24.csv	0.016589	m-H	0	0	845.1928875	-	0.016589
179	262.3330688	270.0579834	4.095472813	3.797917128	8.379733086	5.406320572	4.306017876	15.18345928	11.25085258	21.69346428	13.09667397	7.503925323	25.93543625	16.44602394	6.49479866	30.1703186	14.63490391	16.6607151	9.568066597	12.94439602	16.4336071	8.896273613	Results SO local NEG MarVis 24.csv	0.016589	m-H	0	0	269.0507105	-	0.016589
85	375.6923523	633.1605225	31.70364571	27.65452766	53.81741333	16.81837463	31.01489639	30.32007217	9.398775101	13.59636211	13.23646832	7.688677788	35.50107193	21.29522514	9.862784386	17.92873573	14.82102394	16.34029961	11.34357452	9.621011734	7.162350178	8.897309303	Results SO local NEG MarVis 24.csv	0.016589	m-H	0	0	632.1532759	-	0.016589
285	480.8044128	354.20047	3.471150875	4.312296391	11.68986893	6.489955425	6.247871399	5.741426468	7.761124611	5.978645325	8.63531208	5.623936176	13.9131546	11.72525787	7.901782036	18.35446167	11.6148262	5.731842518	4.14865303	7.884109974	5.421968937	4.092962742	Results SO local NEG MarVis 24.csv	0.016589	m-H	2	966	355.1999058	-	0.016589
502	252.9232483	488.5430908	4.955910683	4.053726673	7.930830479	4.264330387	3.838702202	5.785146236	4.641721725	4.743342876	6.8632164	4.9159832	10.53555489	8.428246498	6.000165462	8.022935867	9.3042202	4.211810112	4.8785882	5.214221478	5.943933964	3.87472558	Results SO local NEG MarVis 24.csv	0.016764	m-H	0	0	487.5358237	-	0.016764
219	342.6199951	992.3140869	5.935405731	0.5511826873	3.606877089	3.563819408	1.081976056	12.7892065	4.105376244	12.02807713	15.48612499	3.854252577	8.196304321	9.723780632	8.056692123	10.75347614	9.711805344	5.446989536	8.717852592	6.586521149	5.284865856	7.366312027	Results SO local NEG MarVis 24.csv	0.016764	m-H	0	0	991.30684	-	0.016764
500	408.1769409	564.1877441	4.068284988	6.176642418	10.03670025	4.469274998	5.815879822	2.282838583	3.328309059	6.226861954	2.333399057	2.528563261	8.250145912	5.8454175	3.67954874	7.488576889	7.731583595	4.143141747	2.512243509	3.379450798	3.505597353	2.219185114	Results SO local NEG MarVis 24.csv	0.016764	m-H	2	1955	565.1871773	23.4181	0.016764
661	272.6983032	946.3275146	19.56063461	165.3936157	146.8191071	20.93676186	135.8492126	6.263532162	24.85220528	8.909745216	7.674459457	22.24225044	29.53185081	28.81655693	24.272892	37.68974686	28.89202309	18.88850784	17.83226395	27.7320652	17.29223251	16.98597908	Results SO local NEG MarVis 24.csv	0.016764	m-H	0	0	945.3202398	-	0.016764
343	365.93927	444.1072998	196.3995209	203.0749207	268.0856628	205.3508453	137.4370728	353.7322388	180.0366211	158.8518372	129.5682526	198.8025055	467.3747864	480.668457	340.2717285	509.8051758	294.6275024	235.9445343	293.1812744	405.2489624	238.7114716	170.6218719	Results SO local NEG MarVis 24.csv	0.016764	m+FA-H	1	2878	490.1088622	23.9868	0.016764
897	58.7350235	392.0697021	101.663269	29.69950867	35.76118088	100.5186157	59.39726639	68.58384705	57.65071487	40.06959915	50.28333664	51.40621948	357.817688	157.6147308	495.112793	298.7026978	97.68648529	105.8434601	67.86402893	65.08140564	99.27334595	57.15203857	Results SO local NEG MarVis 24.csv	0.016852	m-H	0	931	391.0624193	8695	0.016852
113	290.310791	508.1254272	10.83134651	16.28409576	14.35749722	4.688757896	15.87839985	9.892407417	16.92097282	10.14563465	10.05077457	14.93600655	60.50880051	34.32553101	22.67788124	48.48655319	34.2107811	26.19271469	11.23260975	19.82424736	4.14097023	8.61284256	Results SO local NEG MarVis 24.csv	0.01694	m-H	2	1939	509.1248565	23.3329	0.01694
753	352.7006836	842.3729248	4.646645069	3.796341658	9.423595428	6.802589893	3.714913368	7.047633648	7.425115585	12.68629169	7.87212038	8.723057747	18.25501251	17.09080505	1.513427019	19.66500664	17.90851784	12.73911858	19.84178734	12.75363255	13.78790474	18.91625214	Results SO local NEG MarVis 24.csv	0.01694	m-H	1	966	842.3690198	41.0235	0.01694
312	231.3694	372.1053772	92.98633575	67.77711487	30.68342018	79.43682861	56.67126465	299.4463806	133.0182648	511.7677002	281.0795593	114.1119919	209.8352966	280.9917297	76.22040558	207.3600159	254.7369995	166.4777679	440.4099731	250.1854553	152.9462128	390.5768433	Results SO local NEG MarVis 24.csv	0.01694	m-H	0	995	371.0981134	16.3672	0.01694
550	67.01924896	372.0704651	18.2861805	260.73526	334.8123169	19.01362038	259.000946	16.93688583	6.887586117	8.104797363	17.22932053	8.026063919	40.72290802	30.42819595	1.368979096	19.85712624	24.25412941	6.571259022	17.77560997	14.27196503	5.593789577	16.49022484	Results SO local NEG MarVis 24.csv	0.01694	m-H	0	0	371.0631866	-	0.01694
1056	127.8181458	330.0948486	14.67205048	5.78698349	13.9293499	15.80039215	5.167150497	10.41123676	11.32650471	7.737847805	8.704711914	9.112143517	22.74714661	17.92416	20.66436386	27.35495758	16.5541954	10.6409483	7.794521809	11.05210972	9.289386749	19.54776001	Results SO local NEG MarVis 24.csv	0.017119	m-H	0	0	329.0875583	-	0.017119
1383	361.7822266	608.3477783	9.896450043	1.346861005	10.38058853	10.80537605	1.334833503	22.16371155	11.04582977	61.34057236	22.56247902	12.81867695	15.51525688	16.39020538	3.349519968	12.87202072	18.08658028	14.00488377	20.87145233	15.90635014	13.66593075	20.09712029	Results SO local NEG MarVis 24.csv	0.017119	m-H	2	994	609.3472132	-	0.017119
2058	534.6591187	279.9153442	15.95907593	9.115596771	18.57282066	8.725897789	8.56329155	8.905191422	5.559512138	10.60422611	8.19466877	3.977200031	19.05735397	18.36099815	11.98656273	18.3416996	17.74718475	8.969233513	9.580360413	12.11811733	7.556662083	11.07918453	Results SO local NEG MarVis 24.csv	0.017119	m-H	0	0	278.9080733	-	0.017119
196	275.3586426	636.2644653	6.026102543	1.421497107	7.301131248	8.13658905	0.9968129396	9.873296738	9.520070076	19.94873428	12.83054924	9.337252617	20.10317421	18.73483849	4.76454258	20.66575432	16.77517891	9.763743401	5.140984058	8.856733322	9.553710938	9.136317253	Results SO local NEG MarVis 24.csv	0.017119	m-H	0	0	635.2571918	-	0.017119
1086	322.8096924	281.1369629	2.409546137	4.141788483	11.04535389	8.018199921	3.858467102	8.679857254	10.93270588	14.08426952	21.15488625	11.02226162	15.17448521	16.67723083	0.8523793221	15.16352558	24.52655983	19.10671997	23.47161865	23.97756577	16.71345139	18.87683868	Results SO local NEG MarVis 24.csv	0.017119	m+FA-H	0	959	326.1351543	-	0.017119
1103	269.1405945	564.1420288	29.40315056	53.99462509	90.30529785	48.64932251	51.94816208	10.88570118	26.11196709	27.50867271	29.36665726	19.73022461	98.90472412	65.5242157	24.43952179	98.04066467	53.3018837	31.11423492	14.28137589	37.38154602	24.93714714	6.781671524	Results SO local NEG MarVis 24.csv	0.017119	m-H	2	2637	565.1414405	-	0.017119
2103	387.6052856	432.2446594	11.54986477	23.09105873	12.2846756	5.783795357	18.85847473	7.121143341	6.73576355	6.752747059	5.14374876	7.602267265	35.12068558	20.9568119	7.186194897	40.32831573	18.2280674	8.567978859	4.541955948	5.168142319	9.516996384	5.190915108	Results SO local NEG MarVis 24.csv	0.017119	m+FA-2H+Na	2	917	501.2315021	-	0.017119
1617	385.4792786	492.2934875	8.798668861	19.62869263	28.21708298	8.364112854	16.42707443	5.788277149	16.71041107	7.507282734	4.887349129	10.2263937	23.35338211	21.43325996	11.74331665	25.69915199	22.54058456	6.714519978	9.366973877	9.344543457	6.688888073	7.856531143	Results SO local NEG MarVis 24.csv	0.017119	m-H	0	0	491.28622	-	0.017119
1090	242.9786682	684.2609253	0.2911896408	0.2439693362	0.4172950685	0.5428009629	0.3532219529	8.076911926	0.5028775334	16.43094444	5.383301735	0.3277333081	0.6291802526	1.975950837	0.3205341399	0.5299019814	1.514683008	2.727740765	9.548931122	3.741587162	2.958821058	9.328009605	Results SO local NEG MarVis 24.csv	0.017299	m-H	1	801	684.2569808	13.0598	0.017299
152	174.6940002	366.1539001	3.221069813	9.173688889	10.79678154	3.091631174	7.908127308	16.90020752	8.80257988	8.118810654	15.93211651	8.033323288	25.44449043	18.53424072	10.30735683	29.95442581	18.08057404	6.912913322	5.482262135	11.84926319	8.845850945	1.553744912	Results SO local NEG MarVis 24.csv	0.017299	m-H	1	1732	366.1499763	17486	0.017299
1475	341.0997314	788.1810303	12.79741096	26.45729828	39.97102737	13.36862183	23.2793541	14.9132328	10.50639725	4.834015846	17.33454132	10.5539608	44.74515533	23.97582054	13.75825691	38.79977798	28.11426544	4.63723278	15.35569763	13.27466011	3.546358347	8.179244041	Results SO local NEG MarVis 24.csv	0.017481	m-H	0	981	787.173768	32.0223	0.017481
524	309.5514526	674.2055664	6.692393303	7.863351822	18.17426109	5.371303082	8.972439766	2.431553364	13.39657974	3.59610939	2.633355618	13.07067585	32.680439	27.62933159	4.279489517	38.18521118	25.15322876	13.79910851	21.14840508	18.1281395	17.02072334	19.93197823	Results SO local NEG MarVis 24.csv	0.017481	m-H	0	0	673.1982621	-	0.017481
1718	236.7005157	242.1531372	2.636364937	2.479372025	3.536195278	1.827431083	2.067312241	1.886311889	1.830577731	3.619057417	1.978018522	1.451198101	2.597370863	4.188933372	2.889451265	2.665489435	3.629489899	3.242451906	13.025527	9.811167717	2.894791126	10.28577518	Results SO local NEG MarVis 24.csv	0.017573	m-H	1	994	242.1492083	15.2379	0.017573
255	270.1035767	680.1599121	7.837238789	2.593787432	7.697091103	8.077448845	2.666039705	15.60623932	10.5746727	19.49612045	12.46451187	10.13535309	27.51338196	16.93710327	5.070825577	22.39839363	15.83251858	13.42853642	14.32897854	10.6889801	12.1180315	14.52064896	Results SO local NEG MarVis 24.csv	0.017665	m-H	1	990	680.1559843	26.6726	0.017665
318	186.8387299	634.0837402	0.9423570037	6.584093094	2.579298973	0.8871035576	5.966537952	12.46564579	14.48513508	33.17552185	14.37522507	11.1815052	32.38260269	22.51170921	1.375946045	23.67822266	26.88425636	13.68677235	33.68330765	20.53351784	20.09295082	34.1307373	Results SO local NEG MarVis 24.csv	0.017665	m-H	0	0	633.0764639	-	0.017665
1077	384.4329529	374.100647	108.8759766	72.87200165	196.7387695	115.4133911	70.1877594	94.83126068	88.7385788	144.1511383	104.6130829	83.72865295	161.0838013	227.1219177	162.3273773	167.0790253	216.8478699	115.9563446	143.1244812	170.9473877	119.6069946	141.709137	Results SO local NEG MarVis 24.csv	0.017665	m-H	0	0	373.0933668	-	0.017665
1493	422.7349243	440.0738525	3.417374134	3.501194954	3.484292269	3.175448418	2.034501076	4.981201649	4.167620659	5.468729019	3.889344692	2.908680916	4.660192013	7.001411438	4.679694176	3.815550089	5.601426125	4.001682758	16.63876152	9.97685051	3.56526351	16.98963928	Results SO local NEG MarVis 24.csv	0.017665	m-H	0	0	439.0665783	-	0.017665
903	381.286438	532.1199951	63.60906982	29.84403992	80.95839691	42.7888298	14.53719521	56.88460159	36.13846207	28.9919281	30.91368675	22.78926086	132.0415649	112.6847916	67.90357208	71.84444427	62.1877327	53.78284836	58.47827911	50.55617142	40.46971893	41.57027817	Results SO local NEG MarVis 24.csv	0.017851	m-H	0	986	531.1126966	20.9904	0.017851
1336	524.6617432	175.9647369	85.53701019	51.29874802	104.4931488	61.92983246	50.41498184	49.17660141	50.5887146	57.74356842	57.95551682	49.65691376	193.0012817	176.352478	59.08474731	112.515152	84.32377625	44.28805923	54.82161331	56.17098618	53.5160408	54.34226608	Results SO local NEG MarVis 24.csv	0.017945	m+FA-2H+Na	0	966	242.9448848	-	0.017945
1946	385.4787903	169.8360901	27.75489998	54.35780334	158.605484	61.95121002	73.94043732	28.26090431	55.62122726	29.02282524	43.30767441	56.47793579	99.16523743	104.8042679	75.23421478	123.6724014	82.69642639	55.655159	38.91761398	50.76156235	53.05424118	36.21250153	Results SO local NEG MarVis 24.csv	0.017945	m-H	2	981	170.8355085	-	0.017945
677	313.2678223	886.1834717	19.01905441	94.73371124	81.44985199	24.2888813	38.5109024	11.55959511	6.420188904	8.723071098	11.99263763	6.383865833	9.264200211	11.40371418	39.3298912	23.01351357	11.78066349	7.750659943	11.18526268	27.09422684	7.711575508	6.402868748	Results SO local NEG MarVis 24.csv	0.018039	m-H	0	966	885.1761736	22.8262	0.018039
1068	300.1219177	328.1536865	17.65695	2.681373358	13.32793427	14.60718346	2.184801579	61.28683853	19.11619377	163.1673126	63.0831604	23.36915207	37.52271652	22.06905174	5.219614029	39.08653259	19.08870125	30.11561203	15.01011562	35.67878342	31.31179237	63.91814041	Results SO local NEG MarVis 24.csv	0.018039	m-H	0	0	327.1464084	-	0.018039
898	335.0851135	516.125061	54.67353058	14.65977001	117.3951874	27.62026596	47.18848801	71.74739838	44.98871994	58.43018341	63.48099899	38.20094299	94.49304962	104.5417786	111.7851181	96.34127808	92.98199463	68.63047791	92.7999649	82.35029602	61.47624588	92.63983917	Results SO local NEG MarVis 24.csv	0.018039	m+FA-H	2	2910	563.1299816	27.2673	0.018039
887	286.3291321	668.2203979	10.38270187	13.51575756	10.41458416	10.75462341	7.035329819	13.42502689	11.56910324	11.07923889	13.35958004	14.96112823	31.70589828	25.47366714	6.39512825	29.20630264	23.51543427	17.57757187	18.01086998	15.45134735	17.51433372	16.94023514	Results SO local NEG MarVis 24.csv	0.018229	m-H	0	0	667.2131243	-	0.018229
934	280.3301086	188.1062164	52.49124908	41.00004196	86.16383362	46.46753311	36.84902954	46.16870499	36.00905991	40.55672455	44.03761673	33.99979401	85.08180237	67.99900818	46.94909668	83.45553589	65.25450897	44.68747711	45.41222763	40.05039215	45.32118225	40.00270844	Results SO local NEG MarVis 24.csv	0.018229	m-H	0	0	187.0989329	-	0.018229
1437	398.3881836	86.03878784	6.077541351	6.050599098	7.576340199	3.975208759	4.35054493	6.360183239	4.372050285	5.562585354	6.484330654	3.280157328	7.861877441	11.72777939	7.823962688	9.466777802	8.41561985	6.115404129	9.979552269	7.396850586	4.232207775	8.401387215	Results SO local NEG MarVis 24.csv	0.018229	m-H	0	0	85.03151401	-	0.018229
242	282.9170227	813.1887817	2.28602314	1.928291798	2.949302912	0.909994483	1.337510705	10.8044672	8.202709198	29.85998344	10.00040436	6.516985416	64.23823547	35.65879059	0.8959041238	54.30982208	33.91016388	33.34179306	14.93816185	20.56336594	28.65092468	14.58285809	Results SO local NEG MarVis 24.csv	0.018229	m-H	0	0	812.1815075	-	0.018229
2033	304.4975281	171.8433228	16.24812126	9.185843468	28.95733452	15.6028986	9.830757141	7.505284309	15.63878632	6.122401714	6.633496284	8.686969757	19.89170265	23.37369919	19.59439468	23.44419098	21.24024963	13.22162533	20.48475647	6.582736015	12.31710815	6.679633617	Results SO local NEG MarVis 24.csv	0.018325	m-H	0	965	170.8360432	-	0.018325
137	388.796051	442.2568359	4.134592056	6.611166477	10.68734837	4.419002056	6.882343769	18.71341324	15.22696877	19.5646534	19.90024376	15.46505642	28.19137573	18.25364876	7.910842419	26.78724289	14.21745682	6.066188335	7.119382858	20.2667141	5.008094311	6.025064945	Results SO local NEG MarVis 24.csv	0.018421	m-H	0	1775	441.2495455	18.5175	0.018421
587	125.2313385	708.1035767	13.0642395	26.83333015	100.9980316	15.09746552	43.33021927	5.221530437	7.872373581	5.596293926	3.71325779	7.777166843	36.53636169	20.59211922	0.5358664989	29.2924633	20.30830574	7.546724319	6.145997047	11.26734447	6.768958569	5.735610962	Results SO local NEG MarVis 24.csv	0.018421	m-H	0	0	707.0962988	-	0.018421
654	240.2834473	740.2147827	5.481490135	5.984325409	6.055290699	5.572918415	5.287760258	4.867992401	5.838436604	5.973098278	5.878360271	5.746572018	18.48374748	5.719071388	11.86043167	17.07690811	12.65092278	5.901003838	10.66699696	8.65397644	7.727444649	6.897684574	Results SO local NEG MarVis 24.csv	0.018421	m+FA-2H+Na	0	913	807.1949067	-	0.018421
1829	183.3980103	612.1691895	24.94581985	298.2272034	388.0458069	25.63071632	245.6294708	15.36296272	73.46942902	5.224384785	14.23415565	63.94724274	428.0531311	175.3256226	160.8958588	347.1269226	137.9697876	28.18042755	23.36362839	65.21297455	25.9317112	22.86976242	Results SO local NEG MarVis 24.csv	0.018421	m-H	0	1998	611.1619287	27.4717	0.018421
363	357.7954712	694.2817383	6.739356995	6.226272106	10.60216236	6.888228893	5.791899204	24.0351696	15.37365055	23.04535866	25.16334915	9.600194931	57.27039337	18.9507637	8.80603981	42.80011749	23.02346992	21.00656891	21.80481911	20.61380768	16.9582386	18.49225998	Results SO local NEG MarVis 24.csv	0.018421	m-H	0	0	693.2744828	-	0.018421
452	152.2187347	726.1652832	11.14049339	5.661622047	20.63479424	12.22508812	6.465499878	14.06095791	19.47915459	26.50518799	17.28567505	18.38568306	74.69338989	52.43291092	0.4087561071	77.07107544	50.52792358	35.87439728	54.61810303	34.74080658	32.83137131	28.21235847	Results SO local NEG MarVis 24.csv	0.018811	m+FA-H	1	2840	772.1668599	30.6801	0.018811
317	251.6075745	453.0499878	3.756698132	11.09791756	12.81178761	4.048506737	6.293114662	1.110290289	4.584749699	1.942895174	1.293346643	2.040507555	5.749251842	2.956199169	0.8307007551	4.161653042	3.322798491	1.166833878	1.169855356	1.812065721	1.299964786	1.274482846	Results SO local NEG MarVis 24.csv	0.018811	m-H	0	0	452.0427077	-	0.018811
436	190.0466919	402.1177063	6.981861115	7.006241798	8.883059502	4.309086323	4.640289307	56.05440903	30.44661331	62.56319427	34.36812592	8.238426208	16.36366844	20.81838608	5.641205311	16.39746475	16.41273308	7.369226933	34.73914719	23.16581154	8.574865341	33.96489334	Results SO local NEG MarVis 24.csv	0.018811	m-H	0	0	401.1104202	-	0.018811
1348	234.372406	314.0646057	247.4029083	293.7575989	526.2374268	213.7915344	265.8804626	429.8502808	509.6208191	407.367218	137.7236328	180.6132202	654.56604	346.6665039	1580.021606	622.2505493	323.8129578	172.1642914	163.2867737	208.2477722	170.7997589	240.1829681	Results SO local NEG MarVis 24.csv	0.018811	m-H	0	933	313.0573157	18.0602	0.018811
300	212.0818634	960.2341309	2.223070383	0.9038825631	1.144496918	2.164202452	0.8128939867	6.714528561	7.760663509	10.09330559	7.595704556	4.01947403	12.63332939	10.248312	0.4182623923	13.61827374	11.79547977	9.826209068	10.09679413	8.127607346	7.757950306	11.46340275	Results SO local NEG MarVis 24.csv	0.019008	m-H	0	0	959.2268264	-	0.019008
768	181.3219757	332.1473999	2.501606464	10.4764452	14.97140408	1.570242167	6.989527225	2.910000086	5.954330921	3.836458921	3.270687103	4.218573093	45.5329895	16.52550316	8.111889839	31.42551231	9.85896492	4.880693913	1.288293242	6.23892498	2.945498705	1.130108714	Results SO local NEG MarVis 24.csv	0.019008	m-H	0	0	331.1401246	-	0.019008
1394	170.8000641	258.1475525	26.19526291	10.92698097	30.28299141	23.63986397	9.85285759	40.07888412	29.52499008	49.02303696	36.29659271	24.56638145	36.03395462	35.5775795	21.70817566	32.72324371	37.56494522	36.09412766	67.37116241	54.91378403	32.61632538	59.33547211	Results SO local NEG MarVis 24.csv	0.019108	m-H	0	0	257.1402892	-	0.019108
1646	353.0985413	842.3713379	10.27125454	9.942575455	24.11516762	15.51336098	7.815757275	23.51416397	15.5877533	26.05781174	24.81640625	15.19655418	24.06898689	37.80414581	1.009486437	19.59937477	40.05150986	26.85628891	49.51277161	33.65223694	29.95866585	41.10790253	Results SO local NEG MarVis 24.csv	0.019108	m-H	0	1725	841.3640513	41.0235	0.019108
1149	206.0529633	375.2293396	19.53103447	36.38582611	69.01163483	24.02622795	13.59695816	10.54684258	9.822764397	15.28734398	10.19964695	21.02543259	54.97083664	32.69774246	15.22218132	36.28188324	32.45275879	16.06687164	7.461307049	6.055233479	18.76760674	7.354124069	Results SO local NEG MarVis 24.csv	0.019108	m-H	1	1807	375.225427	21.0959	0.019108
1531	224.7730408	352.0799866	7.113550186	22.10916901	26.94836998	5.474778652	17.22694397	7.730181217	7.867902756	16.76425362	3.651101828	5.987097263	31.81234932	22.33004379	34.01147079	20.79369354	24.04575539	7.486066818	6.134405136	18.04623985	6.403711796	6.801450729	Results SO local NEG MarVis 24.csv	0.019108	m-H	0	0	351.0727111	-	0.019108
867	398.4021606	444.1056519	5.209877491	7.24400425	10.356884	7.288640022	6.445860386	9.462968826	5.659399033	7.510416985	8.015534401	6.08416605	11.47462559	11.9513588	10.94570065	16.3801403	13.87637901	10.27227974	8.781825066	12.48568726	5.774710655	7.190411568	Results SO local NEG MarVis 24.csv	0.019108	m+FA-2H+Na	1	1937	512.0891469	17.7504	0.019108
1093	536.7340088	171.8426056	65.99232483	64.75497437	140.0306396	68.61420441	61.67675781	62.55278015	73.90787506	75.8192749	70.64060974	62.01753998	148.7297668	125.7978516	81.23442841	127.2345734	120.3004456	74.99915314	77.92892456	70.55196381	70.94184113	76.67819214	Results SO local NEG MarVis 24.csv	0.019208	m-H	0	999	170.8353234	-	0.019208
118	244.901123	778.1981812	4.247588634	3.400990725	7.681455612	4.364045143	3.267685652	16.5076313	7.789046764	16.35588264	19.34831047	6.537613392	14.34084415	13.35292625	5.565134048	14.15764046	15.63924026	7.668287754	14.01391792	10.69616508	8.302433014	13.77966595	Results SO local NEG MarVis 24.csv	0.01941	m-H	0	0	777.1908781	-	0.01941
280	387.5743103	442.2579041	0.906614244	1.813427091	2.367438793	1.186183929	1.032259822	3.696660042	3.154806614	3.480903149	2.507539272	2.641981602	5.782246113	2.389463902	1.816313863	5.539843559	3.285172462	1.186743259	1.08784461	4.274407864	0.9218405485	1.717145205	Results SO local NEG MarVis 24.csv	0.01941	m-H	1	1790	442.2539794	18.5175	0.01941
348	51.62707901	577.1863403	0.217165336	1.939899921	1.198031187	0.108358562	0.3469043076	9.345199585	3.742966175	14.74972248	10.19065571	3.146165133	9.01245594	7.697029591	0.245175764	7.075082779	4.078263283	5.656202793	8.097157478	8.916537285	3.744641304	8.937914848	Results SO local NEG MarVis 24.csv	0.01941	m-H	0	0	576.1790787	-	0.01941
1201	372.600708	376.2130432	8.041575432	1.263864279	7.438664436	6.993494511	1.495514393	9.634080887	13.36009598	14.10652924	8.933768272	10.95314884	8.327116966	12.10346413	5.453667164	10.9244957	11.9137373	8.707918167	11.57037258	9.072893143	9.982309341	12.15389538	Results SO local NEG MarVis 24.csv	0.01941	m-H	0	0	375.2057765	-	0.01941
128	265.2063904	764.2545776	7.748693943	6.891238213	13.54494858	10.9550581	7.21642065	21.3080368	13.89858723	13.39275742	20.77164078	12.48497486	25.48544121	22.11137772	8.796991348	25.20438194	21.53894997	14.2358427	19.53115845	13.18977833	16.65021515	17.53103256	Results SO local NEG MarVis 24.csv	0.01941	m-H	0	0	763.2472792	-	0.01941
167	44.09550095	342.116272	17.8895092	1.952135801	6.493041992	20.93726349	1.945464969	49.63234329	40.12902832	24.5097847	43.8693924	59.64756393	71.89308167	68.00535583	17.13552475	40.33557129	50.19192886	36.52487564	52.5544548	24.57408333	51.13564301	31.04175186	Results SO local NEG MarVis 24.csv	0.01941	m-H	0	957	341.1090052	-	0.01941
261	289.9165039	430.2010193	18.69884491	23.59973907	23.9248848	15.00986576	4.364783764	76.98764038	31.25230598	87.6424942	27.44586372	31.1817379	117.5153427	49.74605942	20.77411652	72.87639618	98.0476532	31.42887306	77.05583191	40.35622406	24.27181435	81.4637146	Results SO local NEG MarVis 24.csv	0.01941	m-H	0	0	429.1937506	-	0.01941
1448	370.4689026	460.1025696	62.50133133	55.47844315	155.8787231	82.86928558	72.65050507	55.55044556	46.40415573	42.89200974	107.0368042	33.94723129	113.9354477	161.2285767	156.548233	102.939003	133.2616119	58.52685928	96.3008194	104.0012436	54.19934464	91.08085632	Results SO local NEG MarVis 24.csv	0.01941	m-H	0	976	459.0953029	21.1345	0.01941
259	157.3660736	164.0483398	179.4979401	22.9358387	125.3935242	121.6792221	17.79836273	119.8650436	185.1214294	109.3570709	83.71120453	125.3719482	507.3528137	322.4770813	140.9714661	353.8609619	219.5471497	211.380661	131.6237793	184.7709198	145.3498383	100.5452194	Results SO local NEG MarVis 24.csv	0.019614	m-H	0	998	163.0410579	9.6792	0.019614
1615	292.098938	240.6307983	6.078153133	0.6657040715	0.8792417645	0.5048534274	0.8231635094	36.02681351	1.930209398	50.60529709	4.885303974	6.964978218	17.0036087	1.774130583	0.9754523039	1.585961819	3.996963501	4.572376251	22.59617615	6.573530197	4.279949188	21.29792404	Results SO local NEG MarVis 24.csv	0.019614	m-H	0	0	239.6235191	-	0.019614
734	252.9232483	498.3426208	39.35390091	34.15522766	62.05041122	36.5636673	29.23023605	45.9379425	34.19914246	37.50083542	48.87062836	30.77066422	77.57965851	65.79639435	55.02028656	78.16783905	59.00649261	37.62973785	41.23568344	38.4196434	38.31054688	37.83524704	Results SO local NEG MarVis 24.csv	0.01982	m-H	0	995	497.3353509	25.7541	0.01982
257	156.8585052	164.0485992	19.48802757	2.733364344	10.5146389	13.77349377	1.706256032	11.54787445	18.50161552	14.08105946	8.060277939	13.49900913	57.59648895	36.65519333	15.07487297	37.98270798	23.83791924	22.59474373	15.3463316	21.04341507	13.36125755	10.82263851	Results SO local NEG MarVis 24.csv	0.01982	m-H	1	998	164.0446692	9.6792	0.01982
299	375.7081299	569.2064819	13.89475346	14.4851799	51.33224487	17.83441162	17.85198975	13.89451694	8.128635406	14.6082716	14.48464394	8.083796501	19.62070656	13.74298954	11.61347485	21.77230644	17.50284004	10.11124325	9.90904808	12.22755623	10.91283131	9.520343781	Results SO local NEG MarVis 24.csv	0.01982	m-H	2	2861	570.2059245	-	0.01982
505	151.1447906	368.0763855	1.181415439	3.016409159	2.557638645	1.971018553	2.142391682	7.908289909	4.565029621	6.25661087	4.751678467	4.020854473	8.427511215	14.45312881	1.921968222	9.210300446	7.504349709	8.988959312	5.843479156	7.425456524	6.104004383	6.291964054	Results SO local NEG MarVis 24.csv	0.01982	m-H	0	0	367.0691196	-	0.01982
1151	309.5535278	724.2235107	102.0587921	47.82019424	89.83976746	91.91947174	39.9452858	164.3325653	63.32252884	127.438591	157.6927643	50.23601151	167.3649597	140.4984131	357.3339539	153.1022644	130.9376221	115.4492188	101.370224	92.86327362	96.33274078	87.90810394	Results SO local NEG MarVis 24.csv	0.020029	m-H	1	999	724.2196083	33.8814	0.020029
281	158.504303	802.2129517	0.7205509543	0.1827367991	2.400953054	1.130401134	0.4725472033	5.512277603	6.90673399	9.266530991	4.942108154	6.730780125	9.759883881	10.12816429	0.299349159	10.33150959	6.704630375	8.711353302	5.9179492	10.24709034	11.44321156	8.790620804	Results SO local NEG MarVis 24.csv	0.020239	m-H	0	0	801.2056975	-	0.020239
698	253.6094971	498.3419495	12.2630682	9.669695854	19.05581093	10.57618141	9.023648262	11.11762428	8.79720211	9.933719635	13.72761154	9.230425835	25.43102837	20.44176674	15.24270344	20.32847023	18.1189518	10.67323971	11.02852154	8.65411377	12.64244652	11.46432495	Results SO local NEG MarVis 24.csv	0.020345	m-H	1	995	498.3380248	25.7541	0.020345
518	353.4081116	283.159668	170.2576752	86.88802338	251.7085114	160.1632996	80.1701889	208.2628632	169.3225403	342.5661316	212.3941498	169.8729248	548.9777832	350.453186	89.26104736	477.3902893	340.7383423	253.0675964	528.8153687	371.9669495	325.8752747	520.8414307	Results SO local NEG MarVis 24.csv	0.020345	m-H	1	1957	283.1557452	-	0.020345
680	353.0952759	284.3401184	4.286041737	2.050049782	6.868844509	5.536388874	1.817300916	7.58714056	5.251139641	18.53375626	7.935023785	4.700142384	14.30986118	12.73168278	1.535497189	12.12214851	12.91995335	12.25842381	29.42414665	16.87496376	12.77995014	23.55731201	Results SO local NEG MarVis 24.csv	0.020345	m-H	0	0	283.3328559	-	0.020345
122	252.9232483	488.3139343	49.11627579	41.84423828	83.45381165	49.05845642	35.84754944	50.21798325	47.97446823	47.33705521	54.15142441	42.436409	98.23390961	82.33277893	56.02319717	107.2118607	83.56880188	52.62701035	50.18470764	49.00605392	49.7562027	44.03761673	Results SO local NEG MarVis 24.csv	0.020452	m-H	1	1999	488.3100008	25949	0.020452
211	254.0535889	195.9810638	12.79617882	10.61095619	24.9093914	13.12358093	9.446489334	2.791965008	8.083999634	2.693303823	3.12673974	6.871647358	10.46735668	16.43799973	0.5985105038	16.4176178	11.26015282	8.0324049	3.826902866	5.745867252	6.143651009	3.171927452	Results SO local NEG MarVis 24.csv	0.020666	m-H	2	940	196.9804937	-	0.020666
263	374.5870667	772.3856812	3.213668823	0.6432863474	3.287942648	4.135185719	1.508161545	15.92846394	4.831734657	38.21175766	13.35135651	4.552598	10.76845074	7.448093891	2.480705976	12.88099289	6.897332668	6.609547615	15.96334743	9.947761536	6.131475925	18.05408096	Results SO local NEG MarVis 24.csv	0.020666	m-H	0	0	771.3784012	-	0.020666
354	277.3323669	102.033493	9.902139664	10.55941868	18.34410477	8.859674454	9.595379829	19.0448513	16.31921768	26.37467766	18.83081436	15.78084087	71.31607819	32.02336502	11.23375034	67.47129822	30.45691681	19.43210793	16.85265923	17.44704628	20.52018738	13.07440186	Results SO local NEG MarVis 24.csv	0.020666	m-H	0	998	101.0262161	-	0.020666
613	178.9228668	393.1379089	2.134319782	18.58924484	28.26803398	3.964633226	18.50253487	12.620327	10.38719749	21.04393959	13.91606331	9.414128304	109.7444305	38.91563797	23.02626801	108.9895325	15.65250778	5.326142788	0.9140334129	15.94545174	4.555111408	1.83173275	Results SO local NEG MarVis 24.csv	0.020666	m+FA-H	0	984	438.1361089	-	0.020666
223	255.7816315	300.1576538	2.431133986	4.861553669	10.04620838	5.232941628	4.784471512	3.648827314	6.547418594	5.369336128	2.795274258	5.2431674	13.44959259	15.87625217	13.59705734	14.88255215	12.47907448	10.14248753	3.664136171	8.397536278	14.48312569	2.367010832	Results SO local NEG MarVis 24.csv	0.020666	m+FA-H	0	845	345.1558676	-	0.020666
1094	322.7984619	696.18573	12.51919174	12.48151875	23.47438622	13.05474663	11.63672543	19.45484161	10.94779491	22.95172119	21.57207108	10.96850586	29.16368484	24.03515053	32.14361572	28.0101738	21.11302567	12.39041901	9.094323158	15.92189789	12.99901104	11.89981365	Results SO local NEG MarVis 24.csv	0.020666	m-H	0	0	695.1784259	-	0.020666
1271	246.3730927	236.1422882	4.469890594	1.460130572	3.612376451	0.7243831754	1.870520473	10.05070972	4.60381794	5.725502491	6.207253456	3.945692539	6.461502552	7.946376801	0.6935278177	5.050937176	6.51256752	7.869158268	8.462812424	6.213076591	6.768054485	7.542410374	Results SO local NEG MarVis 24.csv	0.020775	m-H	1	945	236.1383687	11.8182	0.020775
976	148.1509094	430.0028992	5.642728806	10.7818327	19.3561554	2.055395126	7.166193485	1.719290495	3.71931386	1.038533449	1.875710845	3.067246437	10.80407619	8.753474236	2.660063505	12.35856819	6.321331978	3.657723427	2.398044586	1.074052691	2.437516212	2.619081974	Results SO local NEG MarVis 24.csv	0.020775	m-H	0	0	428.9956098	-	0.020775
268	178.7664337	352.1373901	4.948114395	5.314759731	9.059203148	4.358908653	4.609962463	11.75656986	7.791501999	15.10066128	11.52120113	6.931545258	21.81769371	11.77121639	5.143888474	21.51007843	14.83216381	11.41235828	11.76071262	13.28260231	11.67426395	55.37831116	Results SO local NEG MarVis 24.csv	0.020883	m-H	0	0	351.1301271	-	0.020883
1719	311.6948547	206.4681549	44.73060989	28.4455719	89.26873779	59.53806686	34.71979523	38.96392059	27.76070213	20.35886383	25.52476883	37.88663864	84.8819809	64.978302	44.25248718	89.55275726	58.67523956	23.23901367	31.7950058	33.35759735	49.49790955	36.45476151	Results SO local NEG MarVis 24.csv	0.020883	m-H	0	0	205.4608828	-	0.020883
112	144.9958344	366.1542969	9.288018227	5.362755775	10.67653847	9.56387043	5.118643284	29.46285629	14.57109261	75.02063751	28.04880333	12.07866001	36.53680801	24.51447678	8.769737244	32.89888	23.77632332	16.46159363	6.929517746	4.830437183	16.05457878	6.544082642	Results SO local NEG MarVis 24.csv	0.021103	m-H	0	0	365.1470149	-	0.021103
770	358.7796326	828.3070679	4.664672375	1.534021378	3.702539682	4.074669838	1.046573758	9.590123177	6.617917061	14.15045357	10.65782452	4.679563522	11.5058279	7.056759357	1.987289071	9.75142765	6.69708252	8.603068352	14.86308384	4.980496407	9.139292717	11.81033039	Results SO local NEG MarVis 24.csv	0.021103	m-H	0	0	827.2998063	-	0.021103
1729	350.3815613	656.3041992	0.7585304379	0.5883048177	1.755854011	0.9431150556	0.5174602866	9.50765419	0.9929216504	41.75008392	13.42757225	0.5029428005	0.527397275	0.2236814499	0.4486439228	0.8870148659	2.891908884	8.618836403	11.82543659	5.592852592	8.425497055	25.62545967	Results SO local NEG MarVis 24.csv	0.021103	m-H	0	0	655.2969174	-	0.021103
126	536.6539917	169.8457336	42.85073471	42.18563843	81.76154327	47.03414536	37.63653564	43.14712143	39.49747086	50.63935852	48.83522034	41.3156662	100.1796341	77.60569763	52.07911682	93.14702606	79.02902985	49.02374268	53.0826683	44.01744461	48.25811768	48.34246063	Results SO local NEG MarVis 24.csv	0.021103	m-H	0	998	168.8384589	-	0.021103
598	135.5405731	190.0856018	0.9398120642	2.582415581	2.391377926	0.8844585419	2.400508404	2.99751091	5.695174217	2.620880365	2.179076433	4.650284767	6.188153744	8.932383537	1.110892534	6.258892536	7.976905823	6.393466949	3.679243565	4.003564835	5.346070766	5.657356262	Results SO local NEG MarVis 24.csv	0.021103	m-H	0	0	189.0783294	-	0.021103
488	156.8585052	294.0916138	117.3051529	7.450715542	75.63535309	126.5113525	7.805166245	57.21007156	113.2109756	57.16238403	67.42339325	94.16034698	292.5928345	168.9984894	115.7320786	273.2852478	164.8318329	75.9234848	76.41870117	117.3033676	111.7496796	78.97911835	Results SO local NEG MarVis 24.csv	0.021103	m+FA-2H+Na	0	2762	361.0717725	12.2511	0.021103
569	250.2030182	468.1273193	16.80677032	3.414275885	16.24869156	19.9899559	2.813543797	22.09830093	23.35551453	41.89674377	27.24905968	21.93812752	41.1798439	36.69551086	8.789772987	36.08004379	39.91496277	24.81752396	24.50318336	20.45719147	24.60513306	17.0356884	Results SO local NEG MarVis 24.csv	0.021213	m+FA-H	1	1717	514.1288776	-	0.021213
390	283.9745178	746.2234497	5.423020363	6.806175709	3.624308586	2.577129126	1.349722385	9.682987213	8.781632423	21.88730621	7.567883015	7.276310921	30.35773087	19.23655701	1.455922484	25.87702179	16.67878151	15.54561996	9.951708794	10.99866199	14.66686344	7.925919533	Results SO local NEG MarVis 24.csv	0.021324	m+FA-2H+Na	0	891	813.2036225	-	0.021324
1315	292.1752625	907.3154907	0.2094319761	7.438270569	0	0.6640874743	7.822021961	33.92203903	1.790643692	61.3565712	47.71730042	2.616579294	2.877897024	3.89511323	0.2745882571	0.8959535956	4.49828434	9.029774666	57.206707	19.78525925	11.42265987	50.72505951	Results SO local NEG MarVis 24.csv	0.021324	m-H	0	0	906.3082325	-	0.021324
527	180.7456512	292.1161499	1.376966715	8.556557655	13.47750473	1.439153671	6.417383194	2.409038782	4.211061001	3.695126534	2.763742208	4.183427811	38.82247162	14.95040798	5.91118145	30.72882271	13.86541939	3.036812067	1.177393913	7.880483627	2.756398201	1.234449983	Results SO local NEG MarVis 24.csv	0.021324	m-H	0	0	291.1088767	-	0.021324
988	183.5016174	855.2252197	3.159713984	6.211292744	6.986598492	4.458978176	5.702887058	20.2450695	8.849171638	11.17692852	22.02767754	9.45893383	4.35812521	41.22413254	7.365028858	8.442127228	38.17036057	27.57086754	13.32763767	21.53506088	24.159235	13.43798447	Results SO local NEG MarVis 24.csv	0.021324	m-H	1	791	855.2212805	-	0.021324
287	325.2868042	896.2489014	4.889665127	3.164103746	9.259110451	4.86621666	1.926561952	5.632153988	5.383638382	2.980409622	4.504636288	4.95744276	17.97390938	9.886797905	6.35180378	10.55311775	8.409487724	6.053539276	4.718287945	4.606262207	4.928103924	4.388764858	Results SO local NEG MarVis 24.csv	0.021548	m-H	0	0	895.2416318	-	0.021548
619	156.8316345	294.0828247	44.64573669	1.19300735	22.85050583	42.25108719	3.623008013	17.6552887	35.01633453	17.57077026	21.69418335	33.82329178	92.57839203	54.44487762	39.3854332	102.9066696	52.32692719	19.50709915	24.48737717	28.98318672	24.94445419	25.72192955	Results SO local NEG MarVis 24.csv	0.021548	m+FA-2H+Na	2	2728	363.0696643	12.2511	0.021548
371	206.6366425	206.0439148	2.907102585	6.713981628	9.855955124	3.160808563	5.72042942	16.44788361	19.35777855	19.54793167	12.87986374	17.74097252	33.13673019	21.33898544	2.163963318	32.57323837	29.13924217	21.33737946	22.42207718	22.80341148	19.60844994	11.45313835	Results SO local NEG MarVis 24.csv	0.021548	m-H	0	0	205.0366438	-	0.021548
1106	360.4272461	608.3406982	10.82963848	0.714309454	9.069738388	10.82382965	0.7801942229	21.75460815	13.4445734	73.15505981	24.66750336	12.78410816	21.57185936	17.3735466	2.714280367	20.28556252	15.61954117	13.09428883	25.12470627	15.53950787	15.68733406	24.50273705	Results SO local NEG MarVis 24.csv	0.02166	m-H	0	994	607.3334323	-	0.02166
1375	504.7003479	398.2341003	3.310939312	11.53711128	28.55936623	14.94322205	14.4064827	4.846024513	12.13590813	9.283761978	8.901395798	8.51540947	17.83100128	43.35983658	15.00053024	27.54024887	23.03473663	9.105776787	12.02766514	15.23246956	21.62368774	9.808084488	Results SO local NEG MarVis 24.csv	0.02166	m-H	1	931	398.2301721	14.1237	0.02166
394	364.9153442	724.2182617	10.13249683	21.18483925	26.58364296	9.320850372	28.16436195	53.05491257	29.74650764	117.6214066	51.92958069	27.09619331	153.0547943	61.88445282	16.81848907	141.6445618	64.04096222	56.16543198	38.64570618	39.53121185	52.92321396	36.29566956	Results SO local NEG MarVis 24.csv	0.021774	m-H	0	0	723.2109903	-	0.021774
1873	284.5608826	601.3894043	29.09761429	23.14564133	50.0470047	27.39535522	18.83215332	25.19839287	26.93923759	25.30344582	25.03096581	22.99592209	44.9377861	40.82664871	27.12791061	52.13218689	40.46866226	25.15576172	22.7967205	21.75480652	25.45845604	20.74316406	Results SO local NEG MarVis 24.csv	0.021774	m-H	2	999	602.3888344	-	0.021774
138	368.3587646	520.1943359	5.584954262	1.491927147	4.941683292	4.523416519	1.3961308	23.40798187	5.171760559	20.42067909	23.43710136	7.60672617	17.76204872	18.15203667	5.341121674	27.46613503	12.68990231	14.48133755	21.68041611	14.42097473	15.28229141	12.41965485	Results SO local NEG MarVis 24.csv	0.021774	m+FA-H	0	771	565.1925627	-	0.021774
273	466.0074768	322.1829834	18.97886658	20.28959084	64.78326416	17.65872955	20.24769783	78.0962677	11.48635578	35.34722137	65.47912598	18.23988533	10.84936714	32.79844666	8.618443489	9.500232697	23.70311546	7.556920052	10.96089077	13.81437588	6.882450104	7.936038494	Results SO local NEG MarVis 24.csv	0.021774	m-H	0	0	321.1757108	-	0.021774
80	368.2671814	609.2456055	7.376111031	1.651112795	19.10481262	5.635484219	2.378239632	9.853699684	14.61794949	18.08777046	11.10861588	15.22639275	34.62640381	27.48332214	9.199522018	40.17115402	24.74078941	4.430752754	7.172174454	7.164155483	14.9814043	10.46573067	Results SO local NEG MarVis 24.csv	0.021774	m-H	0	0	608.2383279	-	0.021774
1449	241.3885651	250.0583191	2.891236305	4.539028168	8.031734467	2.697522163	7.831650734	7.103694916	4.738507748	2.93550849	5.874832153	4.203363895	10.32913208	8.836894989	9.088131905	8.558959007	7.788998604	4.664526939	3.661839962	6.464312553	5.012394428	3.543689013	Results SO local NEG MarVis 24.csv	0.022002	m-H	2	971	251.0577487	-	0.022002
231	140.6042023	494.1190186	5.116375923	1.372288346	9.005468369	10.41053963	2.062232971	7.453516006	20.81498146	5.29944849	5.960464954	16.01995468	29.69650459	24.7077961	4.637207508	27.58576202	33.23958969	20.05526924	22.23221207	19.31308365	16.96485901	16.14180946	Results SO local NEG MarVis 24.csv	0.022002	m-H	0	0	493.11174	-	0.022002
352	183.6321411	998.2555542	0.6238157153	5.23228693	3.754084349	0.4483669698	3.947880507	2.846483946	1.966087699	1.371889472	2.707579136	3.60698247	13.73310089	17.15067673	1.940165877	14.44726467	15.68147182	4.862928391	5.19990015	9.270877838	4.089047432	5.639397144	Results SO local NEG MarVis 24.csv	0.022002	m-H	2	1987	999.2550076	42.7838	0.022002
1158	332.6449585	563.1350708	6.883716583	5.310202122	15.65258217	6.031177521	3.693893433	8.673843384	5.430938721	7.372240543	7.214690208	4.079149723	10.52775002	13.35474205	19.54964638	10.68203163	15.16507626	8.106207848	15.13259888	7.734152794	8.739564896	10.69506264	Results SO local NEG MarVis 24.csv	0.022002	m-H	2	1954	564.1344817	28.3849	0.022002
1579	375.7084656	522.2039795	26.28290176	14.33000374	33.04493332	21.81574249	8.780848503	16.2583065	12.37627888	9.450738907	11.23149586	10.04314041	25.26677704	22.66703033	24.29984093	28.72095108	23.23009491	15.33927059	9.54086113	11.43173695	12.46335602	6.370045185	Results SO local NEG MarVis 24.csv	0.022002	m+FA-2H+Na	0	2785	589.1841395	-	0.022002
1438	143.7766724	222.1111298	132.8654327	226.7520294	320.2784119	114.4141159	178.7527771	155.3107758	20.24554253	185.8856812	136.4580078	157.3241119	409.8783875	318.2007751	223.4191742	367.2950134	262.4422913	189.2008057	102.6137924	214.0310059	161.7877045	86.90034485	Results SO local NEG MarVis 24.csv	0.022002	m-H	0	0	221.103857	-	0.022002
20	304.4972534	488.2062378	301.4917908	241.9672089	499.5945129	288.3377991	166.0612183	205.4796753	61.79852295	240.7229309	172.5113373	49.93300247	150.5348969	103.046936	51.77812195	126.9170303	76.131073	109.7955093	117.779068	63.22205734	96.38855743	97.49363708	Results SO local NEG MarVis 24.csv	0.022002	m-H	1	998	488.2023193	26.5673	0.022002
380	375.7358398	534.1937866	349.5776978	337.0778503	462.8425903	367.0323792	806.921814	263.3384399	163.2042389	256.286499	286.3745728	107.1871414	457.7291565	326.3960266	168.3196259	12.70473766	11.31796265	174.4438019	194.2680511	10.52176571	169.3683472	133.9509125	Results SO local NEG MarVis 24.csv	0.022002	m-H	0	0	533.18651	-	0.022002
411	338.2749329	321.1782837	9.238062859	9.197039604	16.56945229	8.265055656	8.519851685	8.227384567	6.842215061	4.251630783	7.050041199	6.519550323	17.93335915	11.11872292	3.839241266	14.88735867	11.15531063	8.348898888	7.802555084	8.212034225	7.996580601	7.329030514	Results SO local NEG MarVis 24.csv	0.022117	m-H	0	0	320.171001	-	0.022117
302	387.5742493	294.18396	76.28000641	53.69573593	103.7699661	79.05163574	44.92216873	48.86412048	38.62158203	54.25693512	52.23664093	36.74353409	85.01067352	76.10727692	55.87739182	90.4262619	73.97305298	60.10336685	75.20201111	55.01669312	57.21682739	73.50088501	Results SO local NEG MarVis 24.csv	0.022233	m-H	0	0	293.1766754	-	0.022233
311	227.6894379	637.1643677	1.475450993	0.9690300822	1.653494	1.455649257	1.101507187	1.812776446	4.417662621	14.28864574	2.164522886	2.961451292	3.752724409	2.893264771	1.461894631	6.40570116	4.181148529	3.545721769	1.805836201	4.872610092	3.446101665	3.615253925	Results SO local NEG MarVis 24.csv	0.022233	m-H	0	0	636.1570978	-	0.022233
1283	296.9441223	920.2498169	4.358957291	2.500529289	7.030517578	3.35768342	3.066506863	8.480304718	4.484022141	10.50063038	8.859072685	3.575913429	6.450124264	8.042537689	5.575988293	4.639870167	7.628786087	7.707736492	12.54097271	9.269064903	7.028327465	12.20968437	Results SO local NEG MarVis 24.csv	0.022233	m-H	2	953	921.2492156	-	0.022233
236	51.44458008	636.2120972	0.2800777853	0.4873166084	0.9727454782	0.30455181	0.3625176251	14.78360271	9.800230026	15.24716663	23.33126259	11.89766121	18.87392426	17.61860657	0.2102471441	14.66279221	12.14493179	19.28980637	22.23199081	10.9636116	18.96234131	16.61472893	Results SO local NEG MarVis 24.csv	0.022233	m-H	1	937	636.2081508	25.0729	0.022233
89	49.70614624	224.0550232	18.3373127	12.3443594	25.66504097	15.91920376	11.01494694	26.21013069	24.38973427	56.78063202	34.69593811	29.18748856	50.93296814	35.35490417	17.34119415	42.62930679	34.10466003	30.26502419	37.57057953	31.41821861	29.99971581	30.05545616	Results SO local NEG MarVis 24.csv	0.022702	m-H	0	0	223.0477419	-	0.022702
289	150.5784302	726.1572266	0.428961724	0.5983751416	0.901932776	0.324059099	1.019534349	2.283774376	2.179028273	1.794955015	2.19302845	2.328132391	11.87498569	6.047693729	0.18307212	11.69020844	7.545197964	4.504933834	2.13664794	2.19101572	3.874158859	3.926179171	Results SO local NEG MarVis 24.csv	0.022702	m+FA-2H+Na	1	2690	794.1407283	-	0.022702
573	293.0572815	180.0437164	22.29606819	402.5854492	423.3007813	22.04156685	332.9343872	28.83377075	6.797646999	4.315744877	15.25233459	4.926170826	22.65142441	20.31113243	20.98045921	20.1604538	19.83932877	7.448414803	4.378094673	27.32104683	5.862070084	2.880333424	Results SO local NEG MarVis 24.csv	0.022702	m-H	0	999	179.0364471	12.8223	0.022702
1129	272.4007263	610.1918945	66.96058655	87.05451965	22.75058365	61.81142807	75.31630707	28.6715374	47.65628815	45.89907074	28.21740913	45.83013916	125.5271454	124.8093796	93.03405762	127.3865051	309.4162292	67.17964935	149.4680328	131.7836609	8.149576187	132.8933258	Results SO local NEG MarVis 24.csv	0.022702	m-H	1	1808	610.1879709	28.2289	0.022702
1656	324.8564758	494.2524414	6.108267307	1.383682847	6.620276928	5.643108845	2.111202002	18.53269958	6.717413902	29.64379692	17.82504845	6.625501633	8.469435692	8.251830101	3.222743034	8.608408928	7.249240875	7.235648632	12.70978928	6.514846802	7.329562187	13.3994627	Results SO local NEG MarVis 24.csv	0.022939	m-H	0	0	493.2451529	-	0.022939
551	141.6489868	394.0767517	19.59016991	8.258808136	15.2653923	18.27676582	31.26866341	6.399930954	5.359858513	0.752114594	9.0809021	7.069703102	14.4557333	9.84027195	3.039919376	12.52241135	15.45240498	11.15296936	9.306132317	3.882292271	4.808328152	1.206115961	Results SO local NEG MarVis 24.csv	0.022939	m-H	0	0	393.0694695	-	0.022939
799	246.0992279	982.2600708	1.560608029	6.800899506	8.775511742	2.444092274	2.420871973	12.23024845	3.140810966	12.08918381	8.297513962	3.014761686	21.96445274	18.70532799	32.11781311	13.63753414	7.021787167	7.708490372	12.43476009	12.37076378	5.511364937	7.262173653	Results SO local NEG MarVis 24.csv	0.022939	m-H	1	976	982.2561503	32227	0.022939
106	250.5787048	404.2019958	14.15832138	3.916244984	18.1094017	5.853141308	3.352518559	15.09582329	26.62178612	18.39211082	13.7393322	9.055672646	61.90315247	38.74584961	14.63590717	63.59446716	28.79605865	5.163371086	43.31927109	18.45243454	23.41975021	21.89823151	Results SO local NEG MarVis 24.csv	0.023059	m-H	0	0	403.1947267	-	0.023059
879	296.7843933	920.2581787	11.53390312	3.072947025	11.88868332	10.37285423	2.677805424	56.62926483	10.08766747	48.98184967	49.24458313	9.567546844	14.13332558	26.07910347	9.692707062	12.98987484	27.21680832	28.63092804	62.85395432	33.77580261	29.87617874	55.18162918	Results SO local NEG MarVis 24.csv	0.023059	m-H	0	953	919.2509067	-	0.023059
1669	218.5094604	344.1483154	18.66141701	1.462363362	21.08608627	21.44355392	1.625608563	22.23733902	28.27494431	36.79320908	32.11612701	22.92238808	32.32059097	22.82130623	5.217703819	27.13418961	27.0145092	24.36121941	31.17243195	25.09677315	23.52886772	28.71951103	Results SO local NEG MarVis 24.csv	0.02318	m-H	0	785	343.1410394	6078	0.02318
528	152.053772	726.1633911	31.51559639	17.87815857	55.96904373	39.58407974	19.19340706	45.93576431	61.42411804	127.5413437	49.45589066	60.3781395	196.1336365	139.4018707	0.4807979167	214.7807312	132.9221344	103.1019745	312.3222046	144.9757233	101.1728363	81.63076019	Results SO local NEG MarVis 24.csv	0.02318	m+FA-H	0	2648	771.1616029	30.6801	0.02318
534	353.0718384	550.8908081	14.34326267	22.47725868	35.71522522	22.94095802	18.27492332	8.498667717	13.05978394	6.256079674	11.41501999	11.70717049	26.94050407	26.59579086	4.885890007	35.58444977	26.75509262	12.17682743	8.860313416	13.47000122	13.73632622	9.780835152	Results SO local NEG MarVis 24.csv	0.02318	m-H	0	0	549.8835211	-	0.02318
378	56.65403748	560.1954346	1.95533061	3.744847059	9.288223267	0.9579240084	3.16535759	11.00577545	12.49953556	43.65073776	42.86431122	10.20355129	119.685791	66.05055237	1.073930621	76.60690308	31.43984413	14.50334835	22.52817154	29.97005844	14.53580284	21.13968658	Results SO local NEG MarVis 24.csv	0.023423	m-H	0	0	559.1881638	-	0.023423
797	389.9397888	592.3463135	3.764765739	0.9572988749	2.311130047	4.118699551	0.9325472116	4.638615608	4.588269711	16.2379837	7.41092062	4.867329121	6.251353741	7.514536858	2.212261438	7.396574497	6.498062134	4.185724735	4.799932003	4.938630581	4.741674423	6.619493008	Results SO local NEG MarVis 24.csv	0.023423	m-H	0	961	591.3390141	-	0.023423
48	169.2941284	520.0892944	5.527672768	2.070327044	6.534168243	5.233652592	1.941483259	3.960964203	7.782765865	1.118278027	4.577942371	7.257374763	16.05366707	15.93122387	6.879357815	14.75010586	12.7581377	9.225774765	4.374762058	8.603150368	7.743081093	3.757901192	Results SO local NEG MarVis 24.csv	0.023423	m-H	2	997	521.088746	-	0.023423
91	344.8869629	506.2685547	3.646485567	1.788047671	4.929814339	2.912193537	1.985791087	1.594916701	4.621087074	1.327106237	1.429445624	5.141820431	9.21928978	6.807527065	3.277394295	8.783911705	6.430070877	2.707406998	1.207897782	3.197407246	2.362982273	1.461858511	Results SO local NEG MarVis 24.csv	0.023423	m-H	0	982	505.2612652	-	0.023423
177	326.849884	990.265625	2.330473185	1.298421264	2.830221891	1.643329978	3.01017189	6.464570045	4.936853886	8.272052765	5.545918941	4.385402679	7.632022858	6.740496159	3.012641668	10.11334229	10.87259769	8.032764435	9.331921577	7.409416199	1.350065589	8.737157822	Results SO local NEG MarVis 24.csv	0.023423	m-H	1	945	990.2617268	25.4729	0.023423
340	408.1540222	812.3816528	9.886617661	1.545142293	10.66706085	10.31123734	1.147415757	25.81573868	14.23887062	13.55008602	26.03540421	11.47476101	27.57755089	19.89858437	5.810213089	26.08389854	20.99578094	11.28651333	21.04396629	7.294498444	12.57828808	10.83097076	Results SO local NEG MarVis 24.csv	0.023423	m-H	2	1906	813.3810858	44.0826	0.023423
370	151.4796448	726.1647339	0.2363962829	1.638584018	2.176663637	0.398684442	2.854569674	8.329548836	6.112985611	10.49734116	9.254911423	7.940760612	13.15735435	14.95200729	0.1403576136	28.85777855	17.15792084	14.3235569	8.48705101	14.00292397	7.721102715	11.6616745	Results SO local NEG MarVis 24.csv	0.023423	m+FA-H	2	2730	773.1696589	30.6801	0.023423
651	290.0138245	638.2258911	6.102849483	0.9699825644	4.934690952	5.799079418	1.061758399	7.315051556	6.53549242	6.914178371	6.226018429	5.615105629	16.08389854	12.9520216	1.685918331	13.01114941	11.53177357	8.375442505	9.523488045	5.440509319	9.832695007	9.123556137	Results SO local NEG MarVis 24.csv	0.023423	m-H	2	1986	639.2252995	28.1521	0.023423
1018	365.773468	490.7661743	6.343008518	11.85321236	21.93228149	9.714532852	15.35488129	15.68485451	8.169626236	9.676545143	14.95020676	8.666954041	20.04896736	29.28526688	36.21614075	21.75738716	28.99163437	11.12711334	20.8644886	39.02109146	14.82980919	17.8079586	Results SO local NEG MarVis 24.csv	0.023423	m-H	0	0	489.7589047	-	0.023423
1128	290.8678894	298.1427917	8.505590439	3.092126608	10.68298149	8.412014961	3.190538168	18.7142601	9.570240021	19.89366722	19.04533768	8.035367966	16.80338478	14.8831625	46.07260132	14.66517448	12.92119598	13.57595253	17.95999527	11.7583437	12.72587204	11.92726517	Results SO local NEG MarVis 24.csv	0.023545	m-H	0	0	297.1355249	-	0.023545
1703	257.9586182	468.1291504	3.263884068	10.1977005	10.78820038	4.671668053	4.201421738	4.340582371	3.979100943	2.889279366	3.929647446	4.996991634	13.92789268	10.92060947	5.24639225	14.8398571	10.90345192	4.95207262	3.520093679	5.755927086	5.77978611	2.664623976	Results SO local NEG MarVis 24.csv	0.023545	m+FA-2H+Na	0	865	535.109295	-	0.023545
1239	272.1827698	610.1907349	6.512573719	5.030675411	41.79468918	15.32003212	21.04018021	9.39569664	12.96930408	12.55380917	9.876073837	12.24104691	30.42436981	34.49308777	27.2289505	28.9671154	30.84462929	17.06905746	42.44599152	39.7382164	16.30021667	39.48392868	Results SO local NEG MarVis 24.csv	0.023668	m-H	2	1770	611.1901633	28.2289	0.023668
2049	178.4523926	598.1546021	3.940087557	6.676178932	12.42692375	3.86408639	5.542407036	2.24038887	7.437999249	1.623436809	2.078362226	5.909945011	10.69117165	7.72289753	5.684048653	14.47587872	8.403219223	4.346962452	2.830698729	2.733953476	4.38082695	3.271994591	Results SO local NEG MarVis 24.csv	0.023668	m-H	0	0	597.147322	-	0.023668
58	168.0953674	520.0984497	13.48823929	4.012712002	15.4852581	14.62682629	4.741901875	13.83793926	24.6258564	4.23899889	12.1744051	22.06905937	40.91453934	44.48926926	17.7135601	41.77317047	33.53928757	23.2937336	13.22357559	26.99383926	21.14431381	11.57551956	Results SO local NEG MarVis 24.csv	0.023916	m-H	0	997	519.0911905	-	0.023916
1720	212.1428833	683.4003296	0.1737122536	0.2743600011	0.3874327838	0.1041278765	0.09145332128	6.697957516	0.1471728832	6.415848255	8.417108536	0.320538491	0.06721995771	0.2141111642	0.4378158152	0.2012373954	0.6408603191	1.77056551	3.04098773	3.937225103	2.073304892	2.811977148	Results SO local NEG MarVis 24.csv	0.023916	m-H	0	0	682.3930281	-	0.023916
54	303.6341553	976.40979	49.56620407	31.50013351	73.28668976	54.27971649	23.41894913	35.04896164	3.046775818	47.14638138	35.58134842	2.802214861	11.31862831	4.980162621	1.909954667	8.746238708	4.410163879	8.941246033	13.83569717	5.451763153	8.382065773	12.04782009	Results SO local NEG MarVis 24.csv	0.024166	m-H	1	999	976.4058638	49.1137	0.024166
139	369.3377075	326.1012878	6.904721737	2.531684637	13.29562283	7.348077774	2.857616425	5.146205425	16.77640152	9.77329731	5.911570072	14.67677021	78.47006226	41.59493637	12.01027203	71.82762146	39.36289978	13.48818016	8.880385399	22.87017441	12.37169933	6.873707771	Results SO local NEG MarVis 24.csv	0.024166	m-H	0	0	325.0940258	-	0.024166
148	247.0677948	514.1329956	24.22405052	8.997952461	30.98344803	24.72853279	8.15057373	118.0112762	28.0003643	181.4482422	111.2140808	30.05498886	63.80067062	44.50632095	51.31285858	68.01717377	47.16841125	29.82123184	99.8205719	35.52934265	32.05886841	86.24914551	Results SO local NEG MarVis 24.csv	0.024166	m-H	0	852	513.1257452	-	0.024166
367	183.450882	862.1708984	4.200863838	5.115845203	14.61547089	4.146273613	3.522940874	1.976929903	3.656144381	3.466431618	4.060204029	3.616956472	29.11735916	16.08123589	4.826377869	30.77367973	14.07005882	6.529943466	1.363749385	5.910782814	5.278651714	1.089152932	Results SO local NEG MarVis 24.csv	0.024166	m-H	0	0	861.1636276	-	0.024166
426	231.3610687	372.1058044	15.77769184	12.08373451	22.9463501	15.53113556	10.51265526	55.75535965	19.97732925	95.04707336	49.10845566	18.64424896	32.55164337	49.63720322	17.16625214	36.41449738	47.77885437	31.00196838	82.79161835	44.67834854	26.57073402	76.99681854	Results SO local NEG MarVis 24.csv	0.024166	m-H	1	995	372.101869	16.3672	0.024166
633	242.7700348	519.1738281	4.325356007	1.581519604	4.639228344	6.08815527	3.265236616	10.01596165	8.137647629	11.26016998	6.771487236	5.378823757	35.03711319	12.51421833	1.567867875	22.79333305	13.42544365	12.5405817	10.55988407	9.128174782	8.491230965	11.98462582	Results SO local NEG MarVis 24.csv	0.024166	m-H	0	0	518.1665351	-	0.024166
286	246.8893127	94.04410553	16.96383286	21.37878609	55.11664581	10.96091843	11.3999567	11.21273899	6.842572689	16.91187859	6.709693432	4.401632786	6.973911285	21.90644073	1.078793049	16.11466217	10.47954082	3.964000702	5.077093124	5.373057842	5.100854397	5.090684414	Results SO local NEG MarVis 24.csv	0.024166	m-H	1	887	94.04017686	4.7474	0.024166
632	391.0551453	546.24646	199.6146088	66.97860718	220.5404816	199.4855652	56.32929611	246.4932861	213.6326599	289.1162109	237.294342	191.114212	143.2883759	125.8705368	44.81332779	135.2758026	115.4532318	130.0728302	89.03302002	96.0013504	130.1166992	77.44710541	Results SO local NEG MarVis 24.csv	0.024166	m-H	0	998	545.239186	28.6208	0.024166
1939	514.1544189	402.1307678	7.109673977	8.880455971	16.45229149	7.058027744	7.192728996	6.771096706	4.556240559	9.052762032	9.980706215	6.336687088	20.43648338	11.73822975	10.02842617	14.55661297	11.0001955	6.46465683	8.484869957	8.69063282	6.695788383	9.146129608	Results SO local NEG MarVis 24.csv	0.024166	m-H	0	975	401.1234795	-	0.024166
645	308.8860779	679.2272949	56.7639122	8.640060425	52.59205246	51.26843643	9.137179375	58.28430176	70.57141113	79.92550659	61.33568192	63.23729706	121.5134888	74.96789551	48.29497147	120.6698151	67.3952179	50.20640182	62.62152481	54.51868057	50.32033539	51.08973694	Results SO local NEG MarVis 24.csv	0.024419	m-H	2	860	680.2267043	-	0.024419
325	277.330658	102.0425873	4.679031849	5.608865261	10.49107552	4.7768116	5.325306892	9.121850967	9.676691055	16.62047005	11.08744907	9.155706406	41.68983841	18.44652557	5.996734142	36.06119537	18.49903107	12.02680683	8.981153488	10.46923447	11.73979664	7.22878027	Results SO local NEG MarVis 24.csv	0.024419	m+FA-H	2	998	149.0474935	-	0.024419
786	254.7652893	151.9922791	5.617370129	8.547524452	13.35730743	7.676660061	7.418280125	2.884821415	4.403690338	1.854707003	1.753694534	5.354526997	18.18080902	6.498414993	0.469179213	10.75298214	8.331981659	4.352364063	2.19076848	4.647081852	3.899815083	2.239720106	Results SO local NEG MarVis 24.csv	0.024419	m+FA-2H+Na	2	917	220.9791267	-	0.024419
1629	354.0674133	578.2337036	53.14850235	139.0440826	228.3222656	58.69798279	121.027298	62.25719833	60.50226974	37.06385803	64.55934143	57.59972	143.769989	107.8754807	75.65222931	259.981842	170.308197	90.58457184	105.9094696	95.97353363	70.82632446	72.02201843	Results SO local NEG MarVis 24.csv	0.024419	m-H	0	0	577.2264389	-	0.024419
47	304.6493835	976.4085083	88.87958527	58.43844223	133.6275482	97.43556213	42.81248093	64.76424408	7.962193489	96.61061859	65.30082703	5.424289227	17.26653481	9.632766724	2.618029118	15.18669987	7.694857597	16.39068222	24.8964901	9.307271957	16.28177452	22.35426903	Results SO local NEG MarVis 24.csv	0.024547	m-H	0	999	975.4012166	49.1137	0.024547
962	312.3839111	659.1583252	24.1845932	100.1102448	187.0348816	71.0022583	59.51227188	53.33595276	39.12545013	22.44266319	37.13253403	50.80501938	89.07112885	96.05195618	54.28922653	81.57191467	74.43222046	46.46230698	46.34710693	45.01387787	66.54096985	48.02902222	Results SO local NEG MarVis 24.csv	0.024547	m+FA-H	2	846	706.1632243	-	0.024547
275	297.052002	478.1107788	15.3632679	16.96114159	25.54491425	12.80732441	14.53270721	16.13960075	19.53657913	21.06652451	20.87182999	16.87064743	77.65871429	44.29990768	15.9470005	72.68422699	40.51143265	30.14028549	24.98252296	23.89433098	22.31812477	21.75372887	Results SO local NEG MarVis 24.csv	0.024547	m-H	2	1994	479.1102064	22.4897	0.024547
297	292.6566772	641.1600952	20.73884392	29.8081913	56.80186844	20.15041351	27.94753647	17.49679565	29.98264503	45.86347198	16.88665199	24.61807251	70.03211212	56.25410461	38.91698837	74.4208374	59.30277252	30.43487549	18.10618019	28.21640587	28.61402321	16.66141891	Results SO local NEG MarVis 24.csv	0.024547	m-H	0	1943	640.1528096	22.8466	0.024547
2088	296.0579834	472.1594238	33.69384766	0.3208020926	25.66103172	32.31066132	0.9399570227	77.95603943	29.52017593	90.49105072	72.51815033	22.76205254	29.4902916	36.90867996	4.966119289	28.34685326	34.10948563	37.64919662	94.25663757	48.70540237	35.82675171	89.08261871	Results SO local NEG MarVis 24.csv	0.024675	m-H	1	917	472.1554904	-	0.024675
2096	231.9219055	504.1849365	2.504927874	0.9106897712	3.117652178	2.557791471	0.6337571144	19.37552643	2.271045446	23.26309776	14.72992134	2.565117121	4.207290173	3.351272583	0.6943804622	3.414132595	2.679498672	4.184465408	22.32482529	9.327240944	4.423992157	15.8578949	Results SO local NEG MarVis 24.csv	0.024675	m-H	0	0	503.1776569	-	0.024675
147	252.9232483	489.3089905	16.45998955	14.08505344	31.13767433	16.39762688	12.06489468	16.89246559	15.4408884	16.08992195	20.2399292	15.16419792	35.64774704	27.33714104	19.29231071	37.36642838	31.66917038	17.71754265	17.13519096	16.28990555	16.42618561	16.19612503	Results SO local NEG MarVis 24.csv	0.024675	m-H	2	1997	490.3084054	-	0.024675
951	323.8256836	326.1383362	45.39830017	19.5026989	68.41538239	49.96721268	20.12073898	119.5099411	63.43272018	69.70772552	30.48708725	60.62010574	85.4757843	116.6753769	20.55265427	100.2650375	118.389473	89.34252167	209.611618	133.3063202	92.60710144	91.20809937	Results SO local NEG MarVis 24.csv	0.024675	m-H	0	933	325.1310634	16.0667	0.024675
1067	290.0396118	212.1418457	2.374144793	1.485773325	2.988733053	3.701592684	1.329829097	7.540269852	2.300383091	4.08890152	4.88927412	3.083280802	3.751194	3.887727737	7.528963089	5.491536617	5.382621765	4.029693604	7.528926373	4.452160358	4.587085247	6.291392326	Results SO local NEG MarVis 24.csv	0.024675	m-H	0	0	211.1345683	-	0.024675
1127	398.3876038	444.1062622	37.25634766	31.75080872	59.13615799	37.44421768	29.21556664	61.14263916	31.42969704	38.31772995	46.80158997	23.76667213	57.7053833	74.41706848	54.58838272	64.59022522	65.82665253	38.84870911	42.40937042	45.2971611	39.65186691	42.00501633	Results SO local NEG MarVis 24.csv	0.024675	m+FA-2H+Na	0	1953	511.0864085	17.7504	0.024675
397	181.412384	764.1377563	4.265699387	7.147628307	17.30530357	9.605446815	6.392253399	6.589367867	6.525690556	18.11256027	8.47168541	5.933597565	15.34332943	22.64225006	11.01118565	20.48768616	19.65067291	14.20034027	7.748384953	10.57795334	10.43782711	9.761734009	Results SO local NEG MarVis 24.csv	0.024933	m-H	0	0	763.1304842	-	0.024933
487	352.4772339	284.6615601	1.838697195	1.06979394	2.066575766	2.448783159	1.005054832	3.517972231	3.253311396	9.333172798	3.199879885	2.252928495	6.340483665	5.263533592	0.7749823332	8.360667229	5.579459667	5.120782375	12.91297054	5.362846375	3.839261532	10.75115013	Results SO local NEG MarVis 24.csv	0.024933	m-H	0	0	283.6542785	-	0.024933
1226	171.3838654	369.1068726	8.557058334	1.451898456	8.448943138	6.347838402	1.294516802	13.87435055	11.90086842	17.52904701	11.80441189	9.235790253	18.86895561	14.25744343	0.8872073293	15.98136997	9.573125839	7.090446949	6.913136482	5.160740376	9.015827179	5.202042103	Results SO local NEG MarVis 24.csv	0.024933	m-H	0	0	368.099585	-	0.024933
1523	267.6325073	579.1740723	16.82332993	105.1125565	139.8623199	4.16870594	95.32672882	99.73696899	33.16677856	22.62731552	6.98798418	30.62921524	109.1159134	145.0845337	131.7095642	107.1011047	133.0799408	38.78218842	8.032032013	7.428816795	39.42315674	71.67527008	Results SO local NEG MarVis 24.csv	0.024933	m-H	2	1695	580.1734876	-	0.024933
666	391.0602112	546.2474976	66.91344452	18.67694092	71.27108002	65.76138306	16.86725235	80.92953491	68.91091919	99.87242889	81.85364532	61.01881027	44.75858688	39.31874847	15.25975895	38.59057617	29.73993874	41.87098694	27.41008377	28.48049355	41.29673386	23.95787048	Results SO local NEG MarVis 24.csv	0.024933	m-H	1	998	546.2435483	28.6208	0.024933
1331	178.1524506	729.2039185	9.245944023	6.082838058	4.677600384	8.500823021	6.03483963	8.767409325	8.047324181	12.28745842	2.164774418	7.4214921	9.178845406	13.88382816	0.8407380581	8.959909439	10.47376919	12.18888092	40.84590149	21.58510208	9.751336098	36.41572189	Results SO local NEG MarVis 24.csv	0.025194	m-H	0	0	728.1966458	-	0.025194
76	326.2993774	497.1632996	5.152091026	4.133490562	7.822520256	4.271188736	3.906858444	6.510009766	7.664318562	6.01038599	6.965055466	5.436901093	15.35913849	9.774166107	6.082205772	11.73171139	9.606502533	6.060101032	10.13686085	7.546512604	5.699989319	10.05731392	Results SO local NEG MarVis 24.csv	0.025458	m-H	2	923	498.1627134	-	0.025458
809	428.8032227	524.0738525	1.252328157	22.32728577	12.74375439	1.065608978	25.60391045	1.262547731	1.190279365	0.8435322642	1.524439692	0.4865707755	2.697539091	2.082669258	1.405584216	2.816365242	1.950170279	0.7197293639	1.105047584	1.266190886	0.6798906922	1.068001986	Results SO local NEG MarVis 24.csv	0.025458	m-H	0	0	523.0666065	-	0.025458
1457	337.1384888	532.1224976	169.3503265	196.6598816	700.0753784	163.8600922	216.5834351	117.6678925	97.54602814	77.36380005	299.7301025	84.91702271	326.2417297	204.5223999	384.2432556	220.8221283	205.445343	177.6817017	173.0496979	183.7156372	128.6519012	157.9537506	Results SO local NEG MarVis 24.csv	0.025458	m-H	0	874	531.1152223	21.3241	0.025458
95	314.3649902	170.4076843	116.8060684	162.2977905	257.4170837	110.5237045	125.1763687	46.52522659	101.5626144	83.90158844	68.41886902	102.4639511	199.4314575	131.967392	57.31788635	120.9986877	97.4598999	84.95090485	101.3319397	66.86154175	72.7734375	81.2972641	Results SO local NEG MarVis 24.csv	0.025458	m-H	0	0	169.400408	-	0.025458
320	207.9980469	755.1626587	0.7101470232	0.5846788883	1.667173743	0.6265633702	0.5594288111	7.184587002	0.819825232	38.65295029	10.79407215	1.758022428	4.86841011	7.517874241	0.5647580624	7.004365921	7.839050293	3.098897457	24.23962021	11.74175835	6.108371258	29.03208733	Results SO local NEG MarVis 24.csv	0.025458	m-H	2	1941	756.162065	-	0.025458
345	289.7597351	374.1949768	27.55636597	19.4685421	37.01265717	24.49274635	20.72120667	28.24728775	34.89640427	41.67460632	35.58657837	34.55427551	61.02356339	37.22684479	27.56299973	52.43712616	42.86936951	34.4549675	27.60762787	31.48784828	31.74862289	27.87291336	Results SO local NEG MarVis 24.csv	0.025458	m-H	0	0	373.1877011	-	0.025458
441	227.5899811	534.1011963	1.459990859	0.9944396019	2.018849134	1.203337789	0.4646709859	18.82215118	2.088726759	4.367194653	32.42947769	2.554033995	3.183492422	2.859989643	1.398562074	6.307350636	2.556075096	1.84795332	7.518362045	2.743626118	1.801635146	9.402669907	Results SO local NEG MarVis 24.csv	0.025458	m-H	0	0	533.0939499	-	0.025458
1771	181.3539429	612.1693726	1.949340343	27.49726295	39.21227646	2.347301006	22.1824894	1.33082974	6.654197216	0.2965516448	0.72778368	6.329668522	40.27764511	15.20303249	14.95185471	30.14639091	12.41543579	2.458586454	2.324642897	4.653720856	2.446419477	2.098947287	Results SO local NEG MarVis 24.csv	0.025458	m-H	2	1997	613.1688123	27.4717	0.025458
1901	140.006012	962.2783203	6.139903545	28.22969818	39.71226883	8.055726051	27.87613106	0.6439671516	21.18972397	0.9250636101	0.1319613606	19.15692902	33.2508316	30.77606773	18.99172592	34.17603302	28.7736702	16.43511391	0.4257981479	18.28357697	15.67024517	0.4951789379	Results SO local NEG MarVis 24.csv	0.025458	m-H	0	986	961.2710594	32.1413	0.025458
215	349.1853027	236.1422272	30.28786278	26.01989555	62.05247498	23.8949604	25.42354202	41.29880905	35.44721222	27.64993668	35.26900101	30.43914413	112.6483536	74.63310242	30.8280983	100.6483078	62.92194366	37.08652878	46.4785881	36.48059464	32.87415695	45.40605545	Results SO local NEG MarVis 24.csv	0.025458	m-H	0	1838	235.1349552	-	0.025458
1373	235.1441956	245.1269379	0.2430660129	1.376615047	0.8323144317	0.2783204019	4.210576534	7.724868298	5.583871841	12.16819286	6.304694176	4.137660027	2.324356794	7.326336861	0.3701884449	3.747687578	6.991743565	3.136254549	2.411269903	4.759010792	3.387634039	4.800340176	Results SO local NEG MarVis 24.csv	0.025458	m-H	0	0	244.1196657	-	0.025458
1640	281.5831299	175.8378448	9.736495018	4.78506279	14.86251736	7.883029938	5.936545849	6.024546146	5.962842941	4.801004887	4.970076561	6.820763111	15.72066975	7.8592062	9.710270882	11.89993954	8.856704712	7.16583252	6.222229004	4.223713398	5.596866131	4.46472168	Results SO local NEG MarVis 24.csv	0.025458	m-H	0	0	174.83057	-	0.025458
294	325.24823	898.2194824	47.39086914	39.01474762	77.42150116	53.0355835	42.81652069	43.61118698	53.17803955	40.72764206	49.43396759	48.90063477	100.9197693	96.06681061	47.16559219	109.9909058	86.86677551	55.60900116	65.45298004	73.18061066	57.64492798	68.53443146	Results SO local NEG MarVis 24.csv	0.02559	m+FA-H	1	2909	944.2210592	41.0108	0.02559
119	313.0628662	870.2182617	22.70191765	36.19670105	39.51619339	25.07797813	33.28769302	13.81175423	20.5161972	24.75310707	22.6204834	16.13316917	10.20412636	22.61872482	9.872036934	23.02021217	24.52702904	40.43009567	33.32715225	26.12774658	24.43337631	21.95674324	Results SO local NEG MarVis 24.csv	0.025724	m+FA-H	0	866	915.2164534	-	0.025724
208	253.7254944	262.8983765	6.335896969	7.142145634	16.04234695	5.924265862	8.648687363	1.75316751	5.899516582	2.44056654	2.159081936	3.832313538	10.41056347	8.490797997	0.4536311626	9.119139671	7.858172894	4.81571579	1.575099587	4.21899271	4.385389805	2.03408885	Results SO local NEG MarVis 24.csv	0.025724	m-H	0	0	261.8910848	-	0.025724
423	377.802887	532.4744263	72.09431458	294.3811035	365.0821228	65.48524475	305.4700928	54.00061417	36.14022446	19.05711746	85.81754303	29.55622864	43.08673096	54.02421951	59.08111954	78.08708191	55.44841766	72.84246826	45.70103455	42.14802933	9.227712631	24.44919586	Results SO local NEG MarVis 24.csv	0.025724	m-H	0	0	531.467155	-	0.025724
486	249.7172699	814.3185425	1.276686788	2.103856802	9.9036026	6.312876225	4.515404224	36.58848953	25.83528519	49.41405487	38.3140564	20.75913811	34.61740494	29.5558548	0.3475340605	20.60978889	33.7468605	34.41145706	7.888061523	27.94521713	40.99000931	39.04164124	Results SO local NEG MarVis 24.csv	0.025724	m-H	0	769	813.3112396	-	0.025724
332	184.490448	998.253418	2.886730671	29.95269585	25.7629528	2.592694044	23.75883293	16.41205215	13.21679878	8.967218399	11.25706291	14.67021942	82.64726257	89.29556274	10.76566887	94.60358429	92.01043701	28.63130569	29.82079124	66.19119263	26.71513939	29.47966576	Results SO local NEG MarVis 24.csv	0.025724	m-H	0	1993	997.2461697	42.7838	0.025724
659	276.3015137	657.1558838	7.604045391	13.93843174	22.25453949	7.666127682	13.20221806	22.34844017	12.84669781	13.88320446	13.4586668	9.492667198	28.76906395	23.69818497	15.61308193	29.9536953	25.58631516	13.83303833	14.41068077	17.2259655	11.95313168	12.36942196	Results SO local NEG MarVis 24.csv	0.025724	m-H	1	993	657.1519473	24.1936	0.025724
1686	182.4793091	506.1190491	26.54509735	31.10904503	74.20271301	29.45145416	25.61289215	5.991740704	31.74619865	2.691910505	4.930480957	28.07843208	11.89644718	22.60071182	82.87966156	11.06658649	15.0037756	10.6777668	2.872000933	5.455411434	7.24470377	2.73173666	Results SO local NEG MarVis 24.csv	0.025993	m-H	0	0	505.1117607	-	0.025993
904	322.7242737	708.2269287	48.67704773	31.82196426	108.8572922	78.53414917	33.25484467	99.40248871	115.5612183	182.2285919	74.77318573	120.3428879	155.1222534	201.6052551	10.1287899	202.5418243	216.8379974	116.9669266	233.1598206	199.031662	155.7973785	206.0937195	Results SO local NEG MarVis 24.csv	0.025993	m-H	1	1857	708.2230001	33.1568	0.025993
342	201.1228638	372.1065369	5.73059082	2.963499069	7.179000378	6.180250645	3.319453239	21.99812889	11.64691448	24.5500164	22.98129463	9.490642548	19.77848053	21.82770729	3.878924847	26.70265198	13.57963467	13.08257961	31.08381271	16.94750977	10.54066944	26.64176369	Results SO local NEG MarVis 24.csv	0.026128	m+FA-H	0	847	417.1047251	-	0.026128
451	226.7646637	224.05513	1.943874002	1.734957695	5.316081524	1.979417682	1.810800672	32.28693008	9.581565857	14.0918932	26.73213768	8.742168427	11.80276966	18.53394508	1.163047791	12.26126575	15.01364231	12.32714462	44.19955063	12.54115868	12.61566639	17.86624718	Results SO local NEG MarVis 24.csv	0.026128	m-H	0	0	223.047858	-	0.026128
1032	322.7019958	708.2260742	137.9773102	89.24770355	309.9981689	217.5113831	95.30770111	302.9872437	307.5309143	478.1577148	215.2575073	325.8659973	424.8058777	541.4760132	8.276409149	535.9060669	588.8155518	327.5241089	590.225708	509.5151367	397.6405334	548.086731	Results SO local NEG MarVis 24.csv	0.026128	m-H	0	1864	707.2187955	33.1568	0.026128
1165	359.6358337	336.0414734	2.169650555	7.661828041	8.592747688	1.880750537	7.211099148	1.352845788	2.919748306	1.606278896	1.549318671	2.745899677	6.589360237	5.663897038	3.441628933	5.992414951	4.956639767	3.379395485	4.341561794	5.108647823	3.914934397	4.774452686	Results SO local NEG MarVis 24.csv	0.026264	m-H	0	0	335.034195	-	0.026264
1996	434.0608215	296.2446594	10.34455681	13.36709499	35.21746063	16.30722046	11.0185833	8.502131462	7.219511032	11.79220104	13.79855633	12.4563694	21.02802849	31.7978611	13.81242561	27.32283211	20.12709999	9.28785038	12.85333157	11.46005154	12.77256584	13.49291611	Results SO local NEG MarVis 24.csv	0.026264	m-H	2	970	297.2440775	-	0.026264
1990	102.343399	163.8482361	13.5183506	12.2886467	21.97665977	11.93653393	3.422236204	8.60354805	11.67651176	10.36730003	15.66180801	9.923211098	14.42615604	20.9239006	14.93470764	17.92416191	19.27266884	10.1097784	11.38314438	8.769210815	10.49787235	8.852635384	Results SO local NEG MarVis 24.csv	0.026539	m-H	0	0	162.8409522	-	0.026539
736	380.2442932	442.2538452	6.92873621	18.45737076	21.71247482	4.949594498	11.89356422	7.713754177	7.580674648	4.118795872	6.83168602	6.249672413	13.97789192	10.70711708	5.093415737	10.25263977	9.038664818	5.137338638	4.03050518	4.81374836	5.955753803	3.910441399	Results SO local NEG MarVis 24.csv	0.026539	m+FA-H	0	1594	487.2520483	-	0.026539
1274	245.9294891	910.2349243	2.855314016	15.68043327	17.34350204	2.229318619	11.02074528	12.59508419	6.08164072	5.065038681	9.420583725	4.321699142	19.01294899	20.35354805	37.7750206	15.21859169	14.61729431	6.854458809	3.207402945	7.562382221	5.404409885	3.694362879	Results SO local NEG MarVis 24.csv	0.026539	m-H	0	0	909.2276215	-	0.026539
1379	317.6984863	678.4884033	0.70638901	1.447466612	2.386593103	0.9993652701	2.231557131	28.88107491	1.613441229	20.81503105	23.17535591	2.726553679	1.208171725	4.80685997	0.6343621016	3.48842907	8.103759766	3.197091818	25.29980087	15.26300812	6.449250698	25.91073418	Results SO local NEG MarVis 24.csv	0.026539	m-H	0	0	677.481156	-	0.026539
1446	304.4228821	171.833847	15.32728672	7.478187084	22.07176971	14.90066338	9.321313858	5.178676128	12.23082161	10.00270653	6.973125935	11.53091908	22.2780323	16.72345161	15.06052685	19.06707573	10.83420849	11.71050835	7.465995789	7.382292271	9.31299305	5.606812954	Results SO local NEG MarVis 24.csv	0.026539	m-H	2	965	172.8332636	-	0.026539
1761	183.2686157	612.1698608	6.796011448	96.52487183	125.7910843	7.077048302	77.96117401	4.664395809	23.77743149	0.8305919766	3.97098875	20.16490173	131.9681549	53.67431641	50.87211609	105.0196838	41.20552826	8.932106018	7.391784191	19.88723564	7.6895504	4.641585827	Results SO local NEG MarVis 24.csv	0.026539	m-H	1	1999	612.1659267	27.4717	0.026539
198	369.4393005	122.0384369	8.148886681	5.961789608	11.1472702	6.55789423	2.788439512	6.130542755	12.9655447	6.915570736	5.309832573	9.093549728	47.79919815	24.88931274	10.2311058	39.57068253	17.37369728	10.14069939	5.185992241	11.42807579	7.05004406	5.807676315	Results SO local NEG MarVis 24.csv	0.026539	m-H	0	0	121.0311633	-	0.026539
556	57.24019623	540.0388794	3.0186584	2.369624615	4.39596796	1.841616631	2.255955219	9.976554871	6.502058983	10.30733681	9.481859207	6.132334232	14.77123833	12.21228123	0.5823973417	10.59003162	13.4362421	9.605758667	10.07007217	10.96503925	8.053664207	9.329256058	Results SO local NEG MarVis 24.csv	0.026677	m-H	0	0	539.0315802	-	0.026677
1147	309.9330139	724.2218018	262.9079285	134.2397003	264.366394	239.9485168	113.8719559	409.9465637	169.1134491	340.2151184	399.8089294	133.5008392	455.0205078	388.4354858	884.5648804	406.2418213	329.9222412	293.0630493	264.091217	248.5892487	244.6582947	233.2971649	Results SO local NEG MarVis 24.csv	0.026677	m-H	0	999	723.2145101	33.8814	0.026677
1417	175.1528168	460.0126648	7.441673279	5.207483768	25.49158096	10.64522171	8.230667114	6.756958008	9.694538116	4.111943722	6.362247467	7.418597698	16.12720871	23.30872726	22.67248535	12.90792561	13.96627331	7.03776598	8.140920639	9.391541481	13.23436356	3.801687956	Results SO local NEG MarVis 24.csv	0.026677	m-H	0	0	459.0053819	-	0.026677
53	304.5	488.2055054	1103.000122	732.2572021	1618.186279	1052.662598	527.201416	670.552063	209.4156647	764.8013916	595.4656982	162.7986755	516.4321899	353.5204468	179.9837952	426.0847473	275.8718262	371.0804443	395.9519348	212.3834076	331.1900024	336.161377	Results SO local NEG MarVis 24.csv	0.026677	m-H	0	998	487.1982178	26.5673	0.026677
644	247.0217896	94.14543152	7.446433067	20.1089859	14.9737854	5.463299274	5.308128357	3.549168587	2.741311312	4.097088814	2.198782206	2.74819541	12.18051434	6.160647869	0.6328064799	2.505030394	4.11904335	3.410161495	2.84077096	4.034789562	2.481005669	2.078137159	Results SO local NEG MarVis 24.csv	0.026816	m-H	0	0	93.13815687	-	0.026816
744	255.783844	238.0492859	2.381010294	3.068534136	2.30553627	1.215023279	2.602097511	9.794490814	3.557349682	4.417780876	5.231782436	4.250567913	26.12534523	8.428342819	0.7337660789	30.35463715	6.836213112	6.056800365	6.539694309	5.299294949	5.982312202	4.512005329	Results SO local NEG MarVis 24.csv	0.026816	m-H	0	0	237.0420127	-	0.026816
864	50.37235641	378.0932617	10.54550362	2.295063257	7.156762123	17.80060196	2.235460043	44.74337387	26.81368446	17.19452858	50.10707855	26.0297184	26.29771614	31.40543747	3.882358074	28.24343872	26.67970848	23.59468651	28.55989075	10.87266541	24.40213394	22.73597527	Results SO local NEG MarVis 24.csv	0.026816	m-H	0	0	377.0859871	-	0.026816
1124	187.7714233	964.1677246	1.005823016	26.69585419	28.29628372	0.927991569	30.99567986	0.1897996217	7.515800476	0.5493105054	0.4588853717	5.380353928	14.16997242	11.68183613	6.188037872	14.53123856	12.29524612	3.14887476	0.2096887678	0.9908943772	3.849818707	0.4379129112	Results SO local NEG MarVis 24.csv	0.026816	m-H	0	0	963.1604339	-	0.026816
249	156.8585052	326.2897339	26.08797073	1.272601485	14.08487225	27.06081009	1.555444717	10.6354847	26.37867355	18.02670479	13.80657578	24.17037582	80.01944733	45.44166565	25.27467918	71.48136139	41.45435715	25.1118145	20.4405899	26.09487534	25.1692524	18.10148621	Results SO local NEG MarVis 24.csv	0.026816	m-H	0	0	325.2824553	-	0.026816
634	252.9232483	590.3682251	36.21247482	39.66933823	81.38272095	40.82400894	34.55368423	9.577123642	28.42679405	18.97786713	11.92916012	28.69833565	63.4764061	51.29458618	0.3565728068	66.45981598	52.98479843	21.73281479	12.9713192	26.82212639	25.6039505	14.35575962	Results SO local NEG MarVis 24.csv	0.027096	m-H	0	998	589.3609721	32.6019	0.027096
662	252.9232483	590.3696289	12.04229927	13.57387447	29.46422386	14.71925449	12.74827003	3.170823097	10.32385254	7.32000351	3.222179651	10.09766483	23.52990532	16.79731178	0.3535635471	25.577631	18.00553513	8.86742115	5.353803635	9.173729897	9.710384369	5.899436474	Results SO local NEG MarVis 24.csv	0.027096	m-H	1	998	590.3657014	32.6019	0.027096
213	167.4024963	840.1936035	0.4767411351	1.40847826	4.895624638	1.958337545	1.20680511	3.440735817	3.915200949	4.809670448	2.825380325	3.561749458	9.819184303	8.865972519	1.342108369	10.07975483	9.435933113	4.378229618	6.194508076	6.358108997	3.628447771	5.460631847	Results SO local NEG MarVis 24.csv	0.027238	m-H	0	0	839.1863318	-	0.027238
396	249.7619019	872.2972412	4.691313267	0.8899754286	6.349723339	3.577041149	1.186452508	8.038918495	5.765004635	15.09638214	8.910542488	6.332568169	14.08334541	10.3099308	1.806737304	15.77100468	9.506727219	8.561652184	15.41835403	10.13948441	8.626817703	13.24151039	Results SO local NEG MarVis 24.csv	0.027238	m-H	0	0	871.289988	-	0.027238
618	256.3172607	387.0906677	132.9052277	10.45028305	138.8099365	119.2137222	53.00309372	88.05278778	105.3134384	266.7236328	132.6807251	80.45795441	243.0309296	203.9347992	146.6219482	253.3411407	167.0233612	150.4161072	196.25914	147.8125	129.837326	164.5028687	Results SO local NEG MarVis 24.csv	0.027238	m-H	0	903	386.0833865	-	0.027238
1276	538.8479614	135.8753967	20.4495182	19.22151947	32.36347961	18.60176277	0	16.74034309	17.97636223	18.54616928	17.74783897	14.374259	42.55860901	34.92004776	19.09080887	37.39103699	27.7407074	17.46386337	21.19958305	20.03814888	15.80800438	19.28345871	Results SO local NEG MarVis 24.csv	0.027379	m-H	2	971	136.8748126	-	0.027379
591	353.1107788	283.1604614	23.92712593	13.26918316	41.02812958	28.48920822	11.51759624	39.06154251	31.11165428	62.98046112	37.02569199	30.0260601	83.12306213	55.4496994	10.96386623	83.36143494	66.80236053	48.75679016	93.65816498	64.72986603	51.93482971	78.59497833	Results SO local NEG MarVis 24.csv	0.027379	m-H	2	1962	284.1598951	-	0.027379
789	53.36259079	62.99749374	3.604887486	8.710075378	11.94617653	4.279605389	11.33922195	2.241776466	2.898074389	4.332960606	2.654961586	3.328151703	8.526019096	5.087354183	6.372746944	7.45779562	3.702470541	2.769404411	3.776395082	4.300768852	2.351342916	4.396790028	Results SO local NEG MarVis 24.csv	0.027379	m-H	0	0	61.99021712	-	0.027379
338	207.3496246	714.1661377	0.7337856889	1.108141184	4.325962543	0.9007507563	2.628185987	8.367618561	5.696887016	32.7554512	10.59902668	7.46812582	11.86706066	15.45775223	0.5275238752	18.23722267	12.22631454	9.004962921	14.09792042	17.57655144	12.09517479	21.54142952	Results SO local NEG MarVis 24.csv	0.027665	m-H	1	958	714.1622407	24.0632	0.027665
1034	530.9694824	435.8791199	8.603731155	8.927493095	16.76652718	6.619103909	7.79079771	8.374129295	4.02970171	10.68927574	7.83024025	8.212644577	18.83067513	14.90379429	10.36445332	18.11536407	14.23823261	7.779212952	8.96025753	7.938541412	5.756158352	8.257191658	Results SO local NEG MarVis 24.csv	0.027665	m-H	0	0	434.871853	-	0.027665
150	213.3216248	265.0961914	19.23702812	7.428527832	22.95243645	19.61836052	6.383960247	49.29050446	29.00276756	66.99905396	48.02208328	25.05303574	71.87521362	47.02329636	15.41525555	73.08609009	45.9239006	57.58107376	51.45186996	45.64382935	46.22255325	47.24044037	Results SO local NEG MarVis 24.csv	0.027809	m-H	0	0	264.0889166	-	0.027809
384	380.2449951	674.2683105	4.411258698	1.164566517	6.065775871	5.344922543	0.7179630399	14.47242737	6.131988049	9.143928528	14.2421875	7.738907814	22.18803978	7.500548363	3.548219681	17.10980225	10.50084782	8.162927628	8.750326157	9.838977814	9.512512207	8.856556892	Results SO local NEG MarVis 24.csv	0.027809	m+FA-H	0	981	719.2665287	-	0.027809
385	277.3341675	74.03897858	5.991436005	6.283020973	9.474485397	4.511462212	5.34275341	7.296190262	8.321455956	12.26037979	8.426283836	8.041040421	39.66757584	16.42859459	6.055694103	32.31828308	16.74778557	11.80965805	9.200200081	9.029986382	9.481818199	8.701248169	Results SO local NEG MarVis 24.csv	0.027809	m-H	0	0	73.0316999	-	0.027809
2045	519.3209229	102.9433594	48.90390396	33.65148163	78.63117981	45.02997208	44.1778183	5.404806137	39.58874512	50.05550385	29.14560509	41.22415161	79.5872879	78.86794281	46.30347061	82.30796051	72.31523132	78.03250122	61.89146042	41.70778656	38.19664764	42.92897415	Results SO local NEG MarVis 24.csv	0.027809	m-H	0	0	101.9360802	-	0.027809
1170	198.5725708	726.1630249	45.11328506	24.66757965	36.67739487	39.13431931	6.697504997	76.98149872	54.20246506	77.01874542	110.2144852	56.94643021	94.97872162	52.04978561	36.5812645	256.9365845	26.33842087	94.49651337	84.19836426	149.8022308	76.83891296	91.41975403	Results SO local NEG MarVis 24.csv	0.028246	m+FA-2H+Na	0	1696	793.1432016	45.9047	0.028246
17	179.0869751	482.1133728	17.84373474	5.705917835	24.24012756	19.28632164	5.539908886	4.644182682	46.40015793	5.366425037	4.244710922	41.59010315	75.16829681	59.02700043	25.35639	71.75669098	54.6832695	27.24724007	7.405858517	3.72556591	25.07211876	6.570135117	Results SO local NEG MarVis 24.csv	0.028246	m+FA-2H+Na	2	2755	551.1002347	-	0.028246
288	447.8016968	311.1855164	17.63475227	20.09283257	37.3842392	30.68854141	22.03367615	14.57852459	22.78216553	42.9505806	29.78438377	21.35588074	79.1515274	53.07889938	42.2618866	64.69062042	35.82406998	33.58923721	22.91749573	16.19425392	26.86354446	28.63088608	Results SO local NEG MarVis 24.csv	0.028246	m-H	0	0	310.1782475	-	0.028246
560	276.3015137	965.2863159	6.497124672	13.26635075	18.3465538	5.538761616	10.12676334	20.99844551	16.9461937	38.10662842	19.57058144	14.00513554	33.80356598	38.88156509	9.718482018	95.07896423	39.49216843	23.57522583	19.76884651	23.35926056	20.50389671	15.75604534	Results SO local NEG MarVis 24.csv	0.028246	m-H	0	797	964.2790259	38.8363	0.028246
339	211.127533	996.237915	11.48524857	9.174589157	18.67822075	10.39695644	7.77150774	49.61404419	24.24936485	57.32375717	43.51320648	24.53922081	70.3156662	59.04214096	4.594133854	66.11307526	52.32057953	32.64577866	45.39201355	38.27589417	32.00569153	42.78814316	Results SO local NEG MarVis 24.csv	0.028393	m-H	0	846	995.2306319	-	0.028393
625	151.2101135	687.1367188	1.077664256	48.79509354	37.69443512	6.198625565	40.12269592	0.2129909396	0.7071111202	1.361100316	0.5771576762	0.9562274218	1.69277072	4.999548435	0.2186599225	5.077577591	5.474141121	1.108365774	1.356972098	5.654399872	1.260833263	1.080842137	Results SO local NEG MarVis 24.csv	0.028393	m-H	0	0	686.1294716	-	0.028393
1956	352.0718079	454.4223022	10.64243412	15.47939014	24.40826988	8.506544113	10.72776985	10.71318531	9.076463699	6.193574905	9.758162498	8.278962135	32.54831696	20.52437973	9.86781311	26.28006172	17.5521965	12.19765854	11.42605877	11.52939606	9.71428299	9.478557587	Results SO local NEG MarVis 24.csv	0.028393	m-H	0	0	453.4150392	-	0.028393
78	341.2184143	620.177002	44.3217659	20.76293182	59.54446793	42.86805725	17.49790001	93.99233246	53.23147583	73.87670135	83.5162735	39.58671951	127.8898773	105.3321075	44.71722794	123.0301666	88.23940277	65.21540833	63.88402939	57.09914398	56.2112999	55.24034882	Results SO local NEG MarVis 24.csv	0.028541	m-H	1	987	620.173067	29.1122	0.028541
272	59.28773499	589.2029419	1.163444519	0.7594096661	2.332401037	0.6696799994	0.3396422863	60.63701248	45.43849945	29.90720558	69.34588623	40.31303024	110.7000198	70.65934753	0.3875746727	115.1496582	44.06809616	68.36856842	111.2951889	54.85634995	32.96085739	63.71685028	Results SO local NEG MarVis 24.csv	0.028541	m+FA-H	1	1790	635.2044672	-	0.028541
2086	284.6478271	601.3972168	71.42514038	56.49821472	122.3427582	66.21609497	49.68571472	65.6685791	63.63901138	63.15132523	65.72756958	55.38868713	125.9749069	99.84654236	67.10441589	124.7610245	102.7170258	66.39282227	58.26808929	58.08343506	64.7907486	58.77830124	Results SO local NEG MarVis 24.csv	0.028541	m-H	0	999	600.3899657	-	0.028541
1404	266.6741028	549.1647949	16.46193695	90.2832489	126.5234222	19.74181747	83.92197418	73.39431763	28.71671486	38.98581314	73.99248505	26.31204224	101.8984146	117.3534927	101.6656723	100.7517166	184.4671478	35.14453888	49.94551468	63.66004562	35.99664688	47.65759277	Results SO local NEG MarVis 24.csv	0.028541	m+FA-2H+Na	1	2813	617.1482779	-	0.028541
1359	303.6351624	239.1623077	69.39437866	10.76229858	77.26299286	80.71032715	7.79453516	201.5569916	77.59349823	311.5725708	172.9527283	77.93721771	158.0437775	121.8060074	26.38714409	170.9664764	44.24103546	43.43081665	39.71053696	45.40926361	35.07923126	31.07950211	Results SO local NEG MarVis 24.csv	0.028541	m+FA-H	0	857	284.1605081	-	0.028541
1435	264.5050659	896.3623047	2.103404284	6.100100517	17.40034866	2.564924479	6.026027679	6.970699787	7.700913906	8.574949265	9.270798683	7.37429285	14.24135113	8.097527504	9.542539597	12.69052887	9.94486618	4.704351425	4.982797146	8.311377525	4.343207359	4.417787552	Results SO local NEG MarVis 24.csv	0.028541	m-H	0	0	895.355048	-	0.028541
1344	273.3941956	579.1745605	52.04027939	69.88967896	119.8908157	56.0214119	61.91641998	51.71559525	38.51557922	33.5664978	52.60339355	38.30126953	73.49885559	95.61385345	77.65424347	76.83594513	99.05670166	48.47237015	103.1614227	86.93458557	50.41865921	84.00706482	Results SO local NEG MarVis 24.csv	0.028838	m+FA-2H+Na	1	2726	647.1580623	-	0.028838
405	322.7938843	756.1587524	53.24081039	50.29689026	86.87839508	45.80129242	41.67417526	62.81895065	46.22920609	59.59683228	13.47225189	38.85253143	101.5476685	66.30487823	38.86686707	77.9371109	50.60097504	37.9283638	17.40034294	39.27273178	32.65259933	17.98302841	Results SO local NEG MarVis 24.csv	0.028838	m-H	0	957	755.1514936	31.1858	0.028838
482	66.97510529	588.1915283	34.45924759	43.65462112	52.83557129	73.20326233	41.54474258	61.79605865	141.331665	114.0061417	70.13819122	136.6409149	727.7252197	243.9586487	23.02047729	721.2108154	267.4725037	97.28179932	169.6209412	152.574234	101.7109756	143.5531006	Results SO local NEG MarVis 24.csv	0.028838	m-H	1	1826	588.1875961	23.8572	0.028838
1586	205.8971405	490.1800842	5.270722866	0.7263767123	6.726632595	5.26074028	1.033659697	10.94372082	4.933731079	21.89818382	25.52065086	5.353533268	4.695669651	7.804423332	2.295543194	7.81310463	9.843391418	11.07922459	20.03332138	7.042284966	11.8279953	20.53211784	Results SO local NEG MarVis 24.csv	0.028838	m-H	0	0	489.1728211	-	0.028838
1014	321.1046143	652.539856	0.484002322	0.4847591519	1.483406663	1.959152937	0.836078167	2.443949223	3.100927591	18.82003403	1.805316687	2.779921532	1.81963861	3.908138037	0.1027908325	4.634697437	5.754602909	2.006344557	18.25510216	5.527971268	4.859447002	17.04193306	Results SO local NEG MarVis 24.csv	0.029443	m-H	0	0	651.5325754	-	0.029443
1444	273.566803	610.1878052	208.7937622	265.2798462	438.7155457	197.7071533	229.9335327	260.300415	167.5969391	159.2730865	236.3539581	140.1288452	408.8007507	383.4832764	286.7223816	361.7582092	929.7801514	373.0004272	480.0319214	389.1062317	194.2597351	421.480072	Results SO local NEG MarVis 24.csv	0.029443	m-H	0	1869	609.1805198	28.2289	0.029443
671	326.29599	787.1633301	11.5596199	7.047400475	14.94445896	7.815497875	6.256040573	4.678051949	9.835346222	3.527386189	5.313139915	8.973340988	21.9959774	17.34547615	8.44725132	27.97402763	14.42929459	8.141523361	6.008635044	9.790624619	7.627104282	5.821729183	Results SO local NEG MarVis 24.csv	0.029596	m-H	0	0	786.156026	-	0.029596
282	302.6021118	926.2355957	2.773510933	4.826544762	10.28417492	3.086206675	3.210261822	12.73654842	10.50574017	35.72541046	17.71765327	6.194674969	20.42796707	10.38432407	4.698664188	24.80301476	13.25243664	6.141798019	14.38046265	5.215176105	8.167000771	7.639920712	Results SO local NEG MarVis 24.csv	0.029596	m-H	2	814	927.2350365	-	0.029596
362	528.9637451	579.2791748	4.34653759	5.358732224	19.00530624	5.665105343	3.454245567	2.213161945	0.8511840701	1.657961369	2.68655014	0.6397469044	6.114393711	1.11876905	3.927805662	6.816879749	1.612923145	2.110496998	2.279004574	1.600973606	1.50873065	1.336725831	Results SO local NEG MarVis 24.csv	0.029596	m-H	0	0	578.2719274	-	0.029596
471	204.7670288	329.0845032	3.251538038	9.923796654	14.4025116	4.022799015	7.528880119	14.18639088	25.4731884	23.98109436	15.83199501	19.54350662	34.76398849	39.31054688	2.017738342	41.47626114	46.6480217	22.91258049	17.51672745	24.89931488	25.38672066	20.1019001	Results SO local NEG MarVis 24.csv	0.029596	m-H	0	0	328.0772237	-	0.029596
1044	246.3033447	364.1178894	1.592354417	1.672855735	3.873509645	1.951923728	2.083472013	6.853969574	4.691774368	11.95916176	6.804755211	3.736479044	6.093176842	7.580946922	0.3615478277	5.637907982	6.900743484	6.717213154	7.91236639	5.678469658	7.853169441	7.473496437	Results SO local NEG MarVis 24.csv	0.029596	m-H	0	878	363.1106232	-	0.029596
1364	361.6690979	690.1797485	1.263720274	0.8052747846	1.315394521	2.289612532	0.6577637792	36.24704361	1.251407743	43.38891602	40.66043472	1.878856063	1.651706576	3.067341805	1.470757604	2.164374352	3.416555882	3.206319094	31.12268257	11.20167542	2.953518867	30.67266464	Results SO local NEG MarVis 24.csv	0.029596	m-H	0	0	689.1724569	-	0.029596
737	386.5318298	622.1887207	4.489338875	35.77898026	58.68567657	7.20199585	34.22997665	6.617376328	4.150074482	5.200057983	6.801202774	5.773900509	16.20638847	18.23842812	9.467280388	13.39240742	13.0566597	6.387219429	6.773095131	12.53524876	8.007603645	4.629087448	Results SO local NEG MarVis 24.csv	0.02975	m-H	0	0	621.1814718	-	0.02975
329	184.2236938	998.2530518	1.066521406	11.54410839	12.1463728	1.601704836	12.93915749	8.40062809	6.952994347	3.392117977	7.802566051	6.094048023	37.20786285	43.75962067	4.902534008	46.0855217	44.63093185	11.96101284	14.32130432	33.06690216	11.58294964	12.63975906	Results SO local NEG MarVis 24.csv	0.02975	m-H	1	1991	998.2491107	42.7838	0.02975
827	220.5536346	343.1264343	4.973280907	7.218461514	10.68760681	5.356895447	5.308232784	10.72491741	6.191341877	12.9301424	8.532967567	2.759306192	12.38009739	16.0675621	11.5476656	8.843619347	17.33981323	6.34290123	10.97492981	7.706669807	10.71190357	11.10477734	Results SO local NEG MarVis 24.csv	0.02975	m-H	0	0	342.1191673	-	0.02975
509	375.699707	522.2060547	37.54056931	81.84260559	74.170784	52.75321198	46.71231842	41.9605484	24.09999084	40.78968048	48.8135376	24.16570854	54.79489517	41.81732559	34.00944138	67.90756989	50.69830704	29.71821213	31.00642586	34.87883759	36.55863953	36.14166641	Results SO local NEG MarVis 24.csv	0.03006	m+FA-H	1	2853	568.2076238	26.4469	0.03006
1685	267.7131958	894.2401733	3.758961678	30.07017899	40.13744354	5.167209625	22.87295723	8.23708725	8.754414558	2.451345921	5.665055275	5.536425114	31.53339577	32.35784149	52.94023895	24.81838226	21.09262657	8.372117043	4.873224735	9.270884514	6.54564333	2.810870886	Results SO local NEG MarVis 24.csv	0.03006	m-H	0	0	893.2328847	-	0.03006
778	142.4494324	450.2080078	4.154330254	0.6342933774	3.546752691	3.198797226	0.3539161384	4.840981483	4.483910084	10.17989254	6.096899509	4.329976082	5.85652113	5.779084682	2.401154995	7.710457802	6.917611599	5.727334023	4.162969112	4.147017479	7.086218834	4.946241856	Results SO local NEG MarVis 24.csv	0.03006	m-H	0	0	449.2007203	-	0.03006
1511	225.4779968	172.0748749	16.39810753	16.26244736	33.40564346	18.96121216	14.68363094	15.80561543	13.48700905	16.41945839	16.2959919	11.58259392	33.77177048	18.39476013	21.90024948	26.68047523	26.57203293	19.88497734	22.79139137	15.25415611	22.0445652	25.19669151	Results SO local NEG MarVis 24.csv	0.03006	m-H	0	0	171.0676013	-	0.03006
1209	375.7088928	532.2324829	58.94927597	22.37806129	95.82257843	66.88469696	35.99329376	37.52639008	26.41678429	24.52577209	37.92529297	30.70701218	67.67391968	58.17921829	52.96777725	72.21896362	56.31908417	32.49230576	31.71520996	30.06633759	33.4331665	25.04658508	Results SO local NEG MarVis 24.csv	0.030374	m+FA-2H+Na	0	2652	599.2126376	22.6803	0.030374
2025	209.1382141	700.1483154	145.3612671	212.0538635	204.7228394	107.6595154	86.94351196	41.26684189	50.59217453	112.7072754	43.75702286	49.1643219	316.7737427	124.6270142	43.41726303	606.7911377	116.400032	65.92440033	70.89783478	100.5979462	55.68584442	58.82160568	Results SO local NEG MarVis 24.csv	0.030374	m-H	0	0	699.1410285	-	0.030374
195	230.0037537	588.1609497	4.506625175	1.324792862	5.726050377	4.557387829	1.479574919	9.68536377	10.71510696	4.320072651	9.118249893	9.364579201	26.0187912	17.27042961	3.11552906	29.56733513	20.33426666	7.031269073	9.321842194	5.430548191	10.02332211	6.929583549	Results SO local NEG MarVis 24.csv	0.030374	m-H	0	0	587.1536831	-	0.030374
1337	277.3450623	836.1691895	0.6315639019	1.239244699	2.101400614	0.1114377007	4.217069149	34.1169548	0.7489174008	41.22001648	33.93268204	4.905245304	2.505742311	4.618368149	0.5731950402	9.719353676	5.553037643	4.368392467	34.60228729	7.137890339	8.272644997	30.19191742	Results SO local NEG MarVis 24.csv	0.030374	m-H	0	0	835.1619302	-	0.030374
1066	503.0846863	398.234375	40.67838669	112.0656509	162.8613739	80.08615112	47.1388855	69.14744568	77.84806061	128.4818726	52.39659119	53.05207062	112.6510239	184.5030975	117.1597519	226.5327606	164.8139648	84.55728149	60.91360092	106.8348999	29.28823662	47.26666641	Results SO local NEG MarVis 24.csv	0.03069	m-H	0	931	397.227097	14.1237	0.03069
1251	214.6666412	792.2322998	3.33382535	13.99693394	14.28650951	2.185707331	13.34278011	4.135694504	5.55589962	10.58459949	6.528982639	5.787849903	30.23154068	16.06094933	5.992173672	35.52254486	20.25619125	4.274784088	2.258304596	10.44586086	5.577441216	1.162935257	Results SO local NEG MarVis 24.csv	0.03069	m+FA-H	2	966	839.2372015	-	0.03069
1543	58.30419922	716.0970459	5.052801132	5.979674816	13.09238529	8.304353714	4.09008646	20.89466286	25.95391083	14.19494343	29.32035255	21.20630455	5.770332813	41.15721893	0.5801963806	7.695681572	23.88355255	30.85540962	23.85653687	23.52785873	31.77548218	27.4677639	Results SO local NEG MarVis 24.csv	0.03101	m-H	0	0	715.0897591	-	0.03101
1572	525.1650391	159.9872437	46.0385437	26.30314827	71.6182785	34.64284897	27.20223427	30.88221931	41.18021393	35.72554398	32.864254	28.4017067	54.30865479	89.74118042	62.02724075	60.10894394	45.15600204	27.06697083	31.02037048	37.81912994	28.27790642	30.3201313	Results SO local NEG MarVis 24.csv	0.03101	m-H	0	0	158.9799741	-	0.03101
1552	302.6123047	147.9741669	13.95851803	26.6581192	19.61016083	7.661218643	5.936060429	4.149682522	9.274505615	3.594589472	3.534999847	7.557872295	15.66312695	16.68328285	16.10954475	20.49887848	13.40505695	9.523412704	5.316318035	22.27278328	7.779640198	7.654033184	Results SO local NEG MarVis 24.csv	0.03101	m-H	0	0	146.9668869	-	0.03101
392	143.4639893	614.2438354	2.190488338	4.695648193	7.60196209	2.105704308	5.29516983	2.180651665	4.420863628	13.23272324	3.123185873	4.825306416	32.02305222	12.26747036	5.172849178	37.35408401	13.47408962	3.471268654	0.4597447813	5.786139011	3.826071978	0.7540358305	Results SO local NEG MarVis 24.csv	0.031333	m+FA-H	1	759	660.2453967	-	0.031333
1132	314.0194092	165.0521851	426.9356384	577.9957886	898.7822876	348.9376831	449.6468201	309.7358093	366.6211243	384.8894958	34.47519684	148.2445831	1030.672852	786.1504517	337.1286621	699.3121338	444.5035095	237.3289185	417.9432068	186.6229553	420.3247681	543.8097534	Results SO local NEG MarVis 24.csv	0.031333	m-H	0	0	164.0449064	-	0.031333
545	357.5918579	776.3311157	10.05508137	4.942806721	13.6484127	11.10057068	4.721395016	15.02793407	13.7619276	14.17253494	13.7672348	11.8054657	24.20449066	18.09275436	6.868982315	25.16823769	18.46995354	14.20985889	13.73912621	9.371040344	15.13322926	13.95350552	Results SO local NEG MarVis 24.csv	0.031333	m-H	0	0	775.3238124	-	0.031333
1420	421.8044739	117.9376907	21.32264328	16.16949844	23.8098793	14.59044552	10.94718647	23.36380768	17.8168869	14.79342556	14.5838232	12.60573006	37.68315506	47.3535347	18.05616188	25.40234756	20.90727425	17.45277214	15.75199604	12.45102024	11.20589161	13.05860233	Results SO local NEG MarVis 24.csv	0.031496	m-H	0	0	116.9304117	-	0.031496
359	368.378479	369.0779114	10.89324379	4.914404392	7.921497345	6.427555084	3.885551453	14.61358356	8.032141685	4.195625782	10.83589649	5.821141243	16.12407875	19.1997242	10.48478317	15.96466541	15.05613995	5.712743759	13.44774437	12.88562679	12.34786606	6.271271229	Results SO local NEG MarVis 24.csv	0.031659	m-H	0	0	368.0706444	-	0.031659
1329	357.5698242	592.2120361	16.17221642	15.57798576	25.53044891	15.68699932	12.88661098	7.559997559	3.740140676	1.694469929	8.521728516	8.8462286	26.02347565	7.622954845	9.495315552	42.19704437	23.16219139	7.980334282	27.55791283	11.67469978	12.01183796	22.32081795	Results SO local NEG MarVis 24.csv	0.031659	m-H	0	0	591.2047467	-	0.031659
1347	536.6177368	173.8312073	23.05782318	25.23078537	52.65623856	27.85015297	21.04798698	25.60829926	28.18596077	28.76904106	27.84931946	25.04816818	48.17048264	45.7201004	31.20083427	52.96198654	44.33452606	26.24637794	27.60243034	27.06593895	27.1154213	25.20221901	Results SO local NEG MarVis 24.csv	0.031659	m-H	2	997	174.8306354	-	0.031659
258	371.4507141	516.12854	54.25796127	19.80950928	63.72258759	78.67666626	15.00236702	109.4857788	70.85727692	149.4626007	152.6486969	59.34106445	144.9481659	130.1428986	76.85740662	156.7862701	127.6205139	77.52638245	155.6925201	127.7083054	87.14998627	163.7807159	Results SO local NEG MarVis 24.csv	0.031989	m+FA-H	1	957	562.1301017	-	0.031989
757	249.5009918	812.2653809	7.94866848	1.984614491	7.642768383	5.625039577	1.911514282	8.153782845	5.846216202	11.63032436	8.841658592	3.409139156	14.21600533	10.66834641	12.40488243	12.23939323	7.05213356	9.341856003	9.031076431	6.788504601	5.950250626	10.392519	Results SO local NEG MarVis 24.csv	0.031989	m+FA-2H+Na	0	1743	879.2455306	-	0.031989
1063	315.4328613	870.2089233	12.00166035	28.35056496	23.28705406	5.476631165	25.14571571	12.67080116	7.657277584	10.21156311	10.70372868	5.558663368	30.65859795	13.35115147	13.75058746	12.98946285	14.70613003	11.10136795	7.040579796	12.79252052	9.327408791	10.43864441	Results SO local NEG MarVis 24.csv	0.031989	m-H	1	866	870.2050054	-	0.031989
715	207.3328094	754.1539917	5.537730694	4.292392254	6.236966133	7.852697849	5.065202713	27.54509735	8.142026901	94.06716919	38.16735458	9.19554615	28.0979557	52.18426895	1.57267487	27.60325623	25.26620674	14.76764584	71.90384674	42.03123093	20.09889793	75.25418854	Results SO local NEG MarVis 24.csv	0.032155	m-H	2	1954	755.1533921	25.9091	0.032155
1028	423.564209	270.2203979	9.684234619	7.730775833	16.60569	8.802214622	4.814894676	6.028503418	5.98912096	8.610693932	8.327527046	8.170825958	25.39395142	11.08709908	8.938156128	23.43208694	14.8969202	5.431778431	10.22770309	7.787826061	5.459732533	8.489578247	Results SO local NEG MarVis 24.csv	0.032155	m-H	0	0	269.2131225	-	0.032155
1224	528.1174316	175.964859	177.373291	168.9014282	341.9924622	203.0606995	158.6799469	190.8311462	113.6979599	105.4008789	197.5938721	160.7478485	371.3231506	363.8235168	195.1373291	389.9073181	277.8560791	175.2401886	198.5937958	195.8417053	174.6965637	177.5103607	Results SO local NEG MarVis 24.csv	0.032155	m-H	0	966	174.9575751	-	0.032155
1546	205.9173126	432.201416	18.67327499	3.204567671	21.85431671	19.97758675	3.948315144	43.97597885	20.45138931	64.24183655	43.47453308	19.96336746	23.66944695	29.15848351	10.76913738	22.35993767	28.75028038	27.25329781	39.92871094	26.83098984	27.9758625	38.4148407	Results SO local NEG MarVis 24.csv	0.032155	m-H	0	0	431.1941376	-	0.032155
1008	232.7297058	488.1895752	2.208873749	1.305504441	2.480695248	2.151703596	1.055470586	7.357571602	1.93430233	4.5591259	6.664744377	2.334860563	3.158971548	4.70930481	1.912759066	3.003032684	4.45049715	3.078079462	9.819737434	5.369840622	3.061788082	9.304199219	Results SO local NEG MarVis 24.csv	0.032155	m-H	0	0	487.182313	-	0.032155
491	374.0268555	932.4022827	3.532412052	10.89179516	18.54059792	4.201045513	12.48312569	1.530618548	3.843610764	5.220360756	3.305891275	4.211065769	9.157597542	4.796815872	2.197719336	7.968330383	5.284039497	2.986361742	0.9030664563	4.098574162	2.762676716	1.799178481	Results SO local NEG MarVis 24.csv	0.032322	m-H	0	0	931.3950317	-	0.032322
981	525.4925537	486.2851868	4.346570969	13.61328411	28.02293968	18.2956295	8.077169418	6.642215252	11.61122131	18.51905823	18.54332161	19.16499519	19.13896942	49.07470703	18.9461174	34.28065872	25.00804901	11.05327415	9.860466003	9.521613121	15.67370701	14.70479107	Results SO local NEG MarVis 24.csv	0.032322	m-H	0	0	485.2779008	-	0.032322
1176	232.740509	721.2375488	1.669430256	0.6533256769	2.06075573	2.327286243	0.4835615456	3.648277521	2.689023018	7.243984699	5.486578465	3.197857141	3.628317118	3.843813896	0.2105838805	5.325630188	3.648775101	3.295541525	6.951673508	4.375660896	3.306761265	6.476277351	Results SO local NEG MarVis 24.csv	0.032322	m-H	0	0	720.2302772	-	0.032322
247	137.9352112	524.1291504	9.862683296	3.435919762	10.07042885	8.572751999	3.530653477	9.463648796	25.27702713	9.029648781	9.099918365	19.45810127	74.97166443	44.98007202	7.794548035	78.99816132	31.93541908	18.91600037	13.68594646	25.69996452	19.44452858	15.05188656	Results SO local NEG MarVis 24.csv	0.032658	m-H	0	1813	523.1218719	15.6085	0.032658
724	429.5699158	460.2245483	2.679206848	1.124812484	4.292075634	2.038166046	1.059076667	4.821986675	2.954997778	5.128110409	4.759454727	1.890483141	66.48953247	8.532326698	2.625746012	62.21143341	9.834498405	3.28407979	1.888595819	4.59763813	3.102491617	2.393931389	Results SO local NEG MarVis 24.csv	0.032658	m-H	0	0	459.2172864	-	0.032658
1327	313.8804016	739.1751099	7.369059086	4.223021507	18.54758835	9.294458389	3.593169689	6.373152733	6.323955059	6.873304844	5.375302315	5.884560108	17.26996422	13.73611546	7.240539074	19.91685104	11.46242523	7.194997787	7.385551453	6.343774796	6.99132967	8.247156143	Results SO local NEG MarVis 24.csv	0.032658	m-H	0	0	738.1678619	-	0.032658
1757	72.69109344	370.0487671	20.58059311	38.98198318	41.53442383	16.49679947	42.51859665	4.907475948	9.160581589	7.283337593	11.60950089	5.921825409	25.78012085	5.045310497	84.93154144	13.69312286	6.941519737	8.090517044	9.593200684	9.2212286	7.15701437	9.142958641	Results SO local NEG MarVis 24.csv	0.032827	m-H	0	0	369.0414763	-	0.032827
28	182.2221375	482.1217041	47.49052811	15.02074718	60.95844269	48.60294724	13.14532566	12.33995724	123.5763168	10.25235271	9.844964981	104.6848907	178.6045685	151.8708344	59.29381943	184.8855286	146.4965668	71.79898071	14.87838936	6.512564659	58.73151016	12.7493639	Results SO local NEG MarVis 24.csv	0.032827	m+FA-2H+Na	0	1830	549.1018562	-	0.032827
1278	364.8670044	490.3445435	4.703514099	5.450204849	12.90782452	5.237906933	4.329731464	6.632411957	3.861925125	4.637038708	3.670783043	5.212915897	9.608364105	11.55272484	7.973996639	11.78118896	8.887782097	5.335653305	8.727698326	11.7039566	4.869822502	6.037548542	Results SO local NEG MarVis 24.csv	0.032827	m-H	1	962	490.3406168	14.0808	0.032827
341	374.6765747	522.2045288	132.6280365	272.1765442	455.8317871	161.8807983	158.8910065	139.4073334	79.32331848	141.7550659	165.8559265	83.87001801	188.2496643	158.2122498	111.3532867	221.6688232	173.4947205	100.5774841	109.0148087	125.7534866	116.0037384	113.8427505	Results SO local NEG MarVis 24.csv	0.032998	m+FA-H	0	2883	567.202718	26.4469	0.032998
964	377.8074951	934.4174805	4.299749374	22.32585526	29.16266632	3.646118879	22.2576046	1.520239592	8.105073929	1.770273685	2.375159264	7.994094372	19.26763344	8.843319893	4.357850552	21.96551895	8.245546341	3.871629715	2.922690153	5.217429161	3.969884396	2.730854988	Results SO local NEG MarVis 24.csv	0.032998	m-H	1	967	934.4135369	43.8683	0.032998
1608	252.6795044	92.02755737	5182.42041	7156.779785	8618.301758	4858.229004	1999.539063	897.7952271	4933.187012	2121.665771	2409.561279	4150.764648	6773.174805	8759.154297	3787.212891	8615.033203	7480.541016	4156.294434	1202.515503	2432.087402	4246.010254	932.1711426	Results SO local NEG MarVis 24.csv	0.032998	m+FA-H	0	947	137.025762	-	0.032998
784	276.3015137	965.2866211	1.952772617	5.510535717	26.21741295	2.535395622	9.595916748	27.92308235	6.080498695	27.35638046	28.99115753	6.102015495	31.93852806	16.64916801	43.72874451	34.3216362	15.58581448	7.703952312	8.121203423	8.012274742	15.40114689	6.310736179	Results SO local NEG MarVis 24.csv	0.032998	m-H	1	797	965.2827142	38.8363	0.032998
1655	264.5050049	416.1362305	5.853041649	2.241641283	5.013268471	6.037510395	2.060363293	15.59695148	5.796435356	7.134090424	16.75314522	4.111000538	7.137590885	9.843941689	2.975908995	6.555572033	9.487498283	9.31165123	19.09050179	9.428713799	8.524586678	17.12321472	Results SO local NEG MarVis 24.csv	0.032998	m-H	2	1938	417.1356475	18.5821	0.032998
173	357.5157471	731.2567139	2.951246023	3.078282356	8.871208191	2.687889814	2.659529924	3.910736084	10.87336826	2.081335545	6.52477169	4.443635464	23.44080734	14.67925167	5.619267941	23.28364372	9.340916634	5.75767374	4.029334545	8.454632759	4.160487175	5.898801804	Results SO local NEG MarVis 24.csv	0.033341	m-H	2	1933	732.256152	-	0.033341
1507	338.1711121	375.2123718	11.9514904	10.3430624	20.53293991	5.459539413	10.39523697	9.205868721	7.96010685	5.784284115	8.020989418	11.18127251	17.3129406	20.41752625	10.85044003	22.36443138	20.86389923	7.972873688	8.400424004	11.35830593	12.02658367	10.13069534	Results SO local NEG MarVis 24.csv	0.033341	m-H	0	0	374.2050943	-	0.033341
369	309.9224854	868.2581787	10.22134209	32.09868622	37.02429199	11.45441341	22.89816475	16.60694695	23.19049454	21.72978592	26.07079124	20.12880516	145.8836975	57.03063583	25.6009407	144.482666	60.53447342	22.2009964	16.10269928	25.67970657	22.30990601	15.20905399	Results SO local NEG MarVis 24.csv	0.033341	m-H	0	0	867.2508976	-	0.033341
1273	353.0577698	646.1762085	9.311183929	7.607895851	11.35342693	4.863882542	4.954320908	5.970529079	5.942798138	1.860789657	2.199382305	3.0890131	16.45812416	10.51182938	6.280104637	6.452831745	4.731121063	6.763356686	2.834453583	3.924145222	2.427553892	3.040354013	Results SO local NEG MarVis 24.csv	0.033341	m-H	1	904	646.1722889	37.8148	0.033341
194	249.8361969	812.2705078	10.02910042	2.097412586	15.45470905	17.24756622	1.023465157	31.8355732	20.38723946	110.8897705	34.14902878	9.841394424	51.49614334	29.13191605	14.54628086	40.29865646	23.11759377	34.15847015	51.02093506	24.08594131	23.81947517	53.53668594	Results SO local NEG MarVis 24.csv	0.033514	m+FA-H	0	1863	857.2687264	36.5244	0.033514
434	212.8678894	496.180481	3.997747421	16.08069611	19.98426056	4.521445274	14.34396458	26.9548893	8.788366318	56.32736588	25.15912247	7.598549366	101.626709	39.44297791	9.210625648	91.96614075	39.00368881	6.381337643	7.458848476	26.19850922	7.666950703	6.511741161	Results SO local NEG MarVis 24.csv	0.033688	m-H	0	0	495.1732145	-	0.033688
1744	247.4082184	315.0663757	7.508407593	9.651690483	13.34667397	6.238545895	7.945892334	7.671928406	7.304613113	4.319880009	5.997977257	5.642929077	21.85945892	11.45914745	23.06587791	7.073554993	6.279146671	7.310534477	6.424269676	2.739053249	5.10792923	2.082884073	Results SO local NEG MarVis 24.csv	0.034038	m-H	1	937	315.0624357	12.7996	0.034038
182	138.9496613	646.2315063	3.803003073	3.709170818	14.96811676	3.109645128	3.740823269	4.309503078	21.24979782	18.54865265	3.972584009	16.98838043	20.8460083	20.31846619	5.543091297	32.56180954	20.51493454	11.6811285	1.73229897	17.21319199	14.49130726	8.019940376	Results SO local NEG MarVis 24.csv	0.034038	m-H	0	0	645.2242174	-	0.034038
442	396.4185486	650.2133179	3.657774687	2.359629631	5.042056561	4.166519165	2.150601625	15.79465199	6.852836132	10.83962059	10.6407156	5.688696861	14.73746681	9.987436295	2.05719161	14.98771858	8.481711388	9.847147942	8.035365105	7.041877747	8.463481903	6.81730032	Results SO local NEG MarVis 24.csv	0.034038	m-H	0	0	649.2060674	-	0.034038
664	299.0899658	936.3234253	19.77841568	12.18349266	50.6048584	28.96285057	4.854005337	43.13260269	100.2758942	97.52797699	43.35980606	96.52396393	59.22076416	126.3362045	10.12447643	94.38475037	146.344162	108.658905	94.62599945	142.3831787	114.7877426	90.73550415	Results SO local NEG MarVis 24.csv	0.034038	m-H	0	994	935.3161301	40.4765	0.034038
697	195.2557831	772.4588623	7.526567936	4.731957436	14.44015026	9.151374817	10.16660595	36.73773575	6.653548241	28.13743401	35.25368118	18.76675797	92.24874115	28.32567596	0.5198536515	57.32209015	40.65398407	50.97037506	38.5583725	24.3382988	72.44050598	41.15324402	Results SO local NEG MarVis 24.csv	0.034038	m-H	0	802	771.4515591	27.4367	0.034038
849	218.1498413	730.2319336	26.90375137	1.708540916	25.18217659	32.8469429	3.774191618	144.8085327	35.18530655	260.8678894	147.1620331	35.73618317	60.91573715	44.47039032	9.266571999	73.21199799	58.74788284	47.11156845	141.3411255	16.22764969	52.98338318	140.1773376	Results SO local NEG MarVis 24.csv	0.034038	m-H	1	990	730.2279795	32.9638	0.034038
292	345.4517212	588.0783691	3.514109373	7.157307625	8.805596352	3.616176844	6.152424335	21.10463333	8.053347588	42.15513611	20.60135651	7.340788841	39.66299438	19.35409927	5.474545956	37.40156555	19.33213425	14.90879822	11.34361649	11.86271	13.72018814	9.955586433	Results SO local NEG MarVis 24.csv	0.034038	m-H	0	0	587.0710777	-	0.034038
1015	318.6291809	949.2921753	0.1665228605	0.7421644926	0.8048074245	0.09590785205	1.058667779	14.9162569	0.6540850401	34.50803375	14.5241785	0.9971392751	0.5854036212	3.45592308	0.5798546672	1.738700628	6.724221706	1.290021777	21.21802711	13.90198231	4.238471031	19.46279907	Results SO local NEG MarVis 24.csv	0.034038	m-H	0	0	948.2848981	-	0.034038
1872	45.13042068	98.07447052	29.43990135	3.545992851	17.67394066	29.58862305	5.194179535	3.238425493	5.426850319	5.369016647	4.211681366	4.541118622	19.32382011	14.00628376	64.93424988	13.78307819	10.22338009	6.236204147	5.317513466	4.725719929	4.937321663	3.674594879	Results SO local NEG MarVis 24.csv	0.034214	m-H	0	0	97.06719365	-	0.034214
2014	180.3837891	788.1700439	0.5539134145	0.1394577324	0.8134306669	0.4781301022	0.3021929562	15.08779049	0.371619463	23.17908287	20.53563309	0.3646737933	0.1668671072	0.903126657	0.6066365838	0.3495268524	0.9728682041	1.484674335	11.76358891	4.366101742	1.224865675	12.75839615	Results SO local NEG MarVis 24.csv	0.034749	m-H	1	976	788.1661416	18.0289	0.034749
1464	193.238327	532.1463013	5.948662281	0.786243856	3.150297403	4.740024567	0.9170709848	10.85831738	5.363181591	18.98491096	10.68179035	6.417883396	6.6784091	6.849499226	2.265430212	5.902725697	8.969939232	5.928620338	8.511807442	5.28699255	6.373561382	8.111889839	Results SO local NEG MarVis 24.csv	0.034749	m-H	0	0	531.1390345	-	0.034749
1616	79.2062912	204.0907898	3.967980146	13.50841808	15.55452728	5.038998604	12.40676689	70.92807007	34.23720551	27.09991074	67.61460114	28.18476486	9.271624565	15.49491405	10.21997738	17.24232292	8.35529232	8.061852455	37.73398209	28.6397438	6.551808357	35.89396286	Results SO local NEG MarVis 24.csv	0.034749	m-H	0	972	203.0835132	14.7209	0.034749
64	342.7840576	506.2740173	6.44789362	3.176732779	10.67029285	5.300550938	6.654776573	3.575513124	15.20805359	3.39997673	3.18825984	12.34539509	18.1674614	13.81888103	8.903781891	17.64620018	18.18297958	8.829070091	2.627227545	8.386613846	6.789804935	5.044188976	Results SO local NEG MarVis 24.csv	0.034929	m+FA-H	0	982	551.2722146	-	0.034929
220	157.5789795	606.1948853	27.90911293	0.9190112948	9.860100746	29.74481583	1.116537929	8.179288864	28.29777336	8.667555809	5.950303555	27.41244888	103.8473206	49.37561417	23.99093628	106.7160797	47.40805435	22.93587112	9.62786293	23.07518196	23.32153511	13.89629173	Results SO local NEG MarVis 24.csv	0.034929	m+FA-H	1	1879	652.1964462	29.9349	0.034929
269	232.7351074	822.1947021	2.829290152	3.5407269	9.070551872	3.449978352	4.566642761	14.1327734	6.384400845	17.12903595	16.60617828	7.679008007	23.58062363	20.94180107	3.040535212	23.17703247	23.1031189	8.430537224	15.43009472	11.51110744	9.309691429	14.65275383	Results SO local NEG MarVis 24.csv	0.034929	m-H	0	0	821.1874449	-	0.034929
788	277.3412781	492.1281128	8.706457138	2.582088232	7.22137022	7.988330364	2.388481379	11.19081593	7.889658451	16.03026009	10.62242317	6.290637016	12.98997116	12.86510563	8.540710449	13.66921902	12.19503689	10.15075493	18.7295742	9.031389236	9.106021881	15.88292503	Results SO local NEG MarVis 24.csv	0.03511	m-H	0	0	491.1208216	-	0.03511
1027	254.0536652	195.9909515	23.63539124	50.3601799	97.11860657	78.36585236	78.20218658	27.62007904	52.50168991	7.929155827	19.72125053	19.25951004	67.70906067	90.25849152	12.97948647	99.74100494	81.09863281	6.621072769	23.64557648	16.40561867	13.16734219	20.71663475	Results SO local NEG MarVis 24.csv	0.03511	m-H	0	940	194.9836744	-	0.03511
2032	207.3427582	450.1188049	4.436992645	79.54772949	83.77428436	5.208643436	65.43063354	5.254820824	17.13542366	0.9052529931	3.931152344	14.69968891	112.637886	58.19719696	46.71064758	106.8213577	53.6411438	13.63232708	9.040130615	29.42187119	11.36049747	7.046947479	Results SO local NEG MarVis 24.csv	0.03511	m-H	0	996	449.1115164	20.6149	0.03511
947	235.7031708	271.0526123	5.726428986	2.093173027	6.997247696	4.793919563	1.107040405	14.6412487	15.88563538	18.4919796	8.94659996	8.128406525	13.17843819	12.39042282	0.4909707904	14.19455147	12.06383228	11.94307232	16.02663612	12.37256813	8.456330299	11.16411304	Results SO local NEG MarVis 24.csv	0.035475	m-H	0	0	270.0453507	-	0.035475
1186	349.4146423	459.2537231	1.431617379	1.100551009	2.344318628	1.304360867	1.202733159	6.944014549	2.527977228	3.873826981	3.865725279	1.910178661	25.4604702	3.462804556	1.531396151	3.061914206	3.130015373	17.41039658	2.9626863	2.225946903	11.06353474	1.604555488	Results SO local NEG MarVis 24.csv	0.035475	m-H	0	0	458.2464393	-	0.035475
1788	197.5443726	372.103302	6.253561497	11.66184711	14.45648766	6.576750755	11.79737282	10.53858185	6.117608547	6.970752716	10.15112495	6.257371902	11.7548914	15.12278271	21.67316818	12.42461205	15.46474361	7.158063889	22.02226067	18.10095787	8.966878891	13.685215	Results SO local NEG MarVis 24.csv	0.035475	m-H	1	847	372.0993614	-	0.035475
769	313.0648193	145.0476074	61.63703537	63.05503845	109.2973785	35.5668869	52.4753418	42.90782166	33.28239441	20.54461098	52.49923706	45.41645813	82.39933777	76.74697876	44.29803085	77.00712585	82.74138641	22.87759972	44.00897598	53.05911636	46.19715881	43.88951111	Results SO local NEG MarVis 24.csv	0.035659	m-H	0	0	144.0403382	-	0.035659
346	216.6629486	238.1581116	0.8064094782	0.805228889	1.058584929	0.6951826215	0.5435491204	8.825276375	4.716732979	3.84344244	2.381624699	3.643232107	8.173166275	5.820998669	0.6709130406	3.265200138	5.5429492	7.448572636	2.729559183	4.270743847	5.112820625	2.624111414	Results SO local NEG MarVis 24.csv	0.035843	m-H	0	0	237.1508413	-	0.035843
583	333.6290894	462.1164551	5.083005905	8.857643127	14.77554798	4.596721649	6.410331726	7.74398756	4.712087154	4.846297741	9.881931305	3.62886858	28.54489326	12.86667633	8.518045425	22.94482613	13.00265026	9.537129402	15.30162525	10.91203785	6.898384571	8.369539261	Results SO local NEG MarVis 24.csv	0.035843	m-H	0	0	461.1091858	-	0.035843
515	68.92459869	404.096283	5.528239727	2.167359829	4.512135506	5.129141331	1.636637449	8.09954834	12.52954483	47.92983627	7.778590679	7.926390171	23.90872383	17.13176537	0.9090436101	17.00640488	13.82106018	10.89438629	11.29802704	9.548605919	11.04759884	11.98811436	Results SO local NEG MarVis 24.csv	0.035843	m-H	0	0	403.088992	-	0.035843
833	198.0997009	133.0393372	7.255355835	2.219010115	7.080387115	3.144564152	1.983494639	20.91459084	11.77300644	21.8672123	12.64086342	7.855157852	20.78254128	13.90212059	0.7333202362	16.4715023	10.65880585	18.57214928	15.7029047	10.72525978	10.58273697	7.998594761	Results SO local NEG MarVis 24.csv	0.035843	m-H	0	0	132.0320658	-	0.035843
1330	241.3885651	250.0485077	7.316475868	16.30163002	19.68526268	11.46870136	14.66027641	23.38401222	13.67702675	16.58837128	18.85802269	11.23866653	22.57252884	27.53204536	18.47776222	24.25958252	24.80833817	10.33015537	15.28229523	19.04322052	13.13540554	17.01501846	Results SO local NEG MarVis 24.csv	0.035843	m+FA-H	0	971	295.0467107	-	0.035843
941	388.4564514	590.1987305	12.34079266	12.88043213	23.1221981	8.668673515	14.10768986	9.795842171	11.85258293	6.851148129	9.487021446	6.191230774	19.95258331	10.08390713	12.1479826	20.26156044	19.79825783	11.4631691	11.20618916	10.84380817	14.02750301	9.955289841	Results SO local NEG MarVis 24.csv	0.036215	m+FA-H	2	2826	637.2036272	-	0.036215
1480	326.29599	889.2736816	12.2642107	4.436100006	8.112895966	14.80951595	4.116425991	4.199343681	8.138233185	5.846553326	4.729681015	8.496191978	17.22587395	13.05640602	15.47716045	18.77953529	12.85904408	18.50268745	18.67762184	7.683419228	26.67411423	6.558074474	Results SO local NEG MarVis 24.csv	0.036215	m-H	0	0	888.2664265	-	0.036215
1488	308.8959656	312.0495911	1.477072716	9.784975052	9.579567909	1.83000648	8.790670395	0.6517593861	2.209103823	2.18061614	1.038403392	2.0917871	6.421222687	8.515396118	4.996426582	7.620336056	6.587158203	2.325790167	1.521592259	2.477732658	1.804696679	1.357126355	Results SO local NEG MarVis 24.csv	0.036215	m-H	0	0	311.042304	-	0.036215
566	66.01739502	250.5740967	2.468779564	4.090643883	6.842072487	3.835733175	4.808484554	7.990474224	10.71756935	27.3774929	9.43601799	9.555747032	82.10229492	15.75507259	1.744006038	55.30970383	32.74931335	7.212255478	5.753782272	32.6989975	9.228918076	12.11574936	Results SO local NEG MarVis 24.csv	0.036403	m-H	0	0	249.5668233	-	0.036403
921	61.17373276	802.1918335	6.471320629	7.527062893	22.03878212	8.639891624	8.530928612	28.69880104	19.23688507	38.67992783	22.66915512	28.97486496	40.1496315	50.35625076	0.4483664632	39.31886673	23.62023544	24.31499672	32.2567482	41.5313797	30.27428818	32.47008514	Results SO local NEG MarVis 24.csv	0.036403	m-H	0	0	801.1845826	-	0.036403
1213	383.3822937	286.2149658	5.588526249	24.37592125	32.42076492	4.855852127	25.36619186	2.54904294	6.474982738	1.767186403	3.185756207	5.659774303	31.08340645	12.63308144	6.130809784	25.7042675	15.78805733	5.380859375	5.434416771	12.87316608	5.216794968	5.277489662	Results SO local NEG MarVis 24.csv	0.036403	m-H	0	0	285.2076783	-	0.036403
915	377.8096313	358.2000122	8.725310326	20.05199051	36.56430435	8.279157639	22.47581863	3.615424871	19.67433357	6.402595043	5.706397533	18.49532318	23.73192024	14.44825172	10.69184971	24.82256317	16.03303719	7.870176315	5.80196476	9.929956436	6.25720787	5.79707098	Results SO local NEG MarVis 24.csv	0.036591	m-H	0	0	357.19274	-	0.036591
1020	57.9814415	731.0609131	1.684276342	0.8859693408	3.930784464	1.942107916	0.9502366185	7.576973915	7.102130413	9.102311134	11.00499821	4.904820919	3.892962217	9.639047623	0.8235333562	3.517358065	16.34076691	10.4923172	7.375803947	7.011729717	8.936621666	10.14371395	Results SO local NEG MarVis 24.csv	0.036591	m-H	0	0	730.0536207	-	0.036591
1245	64.72270966	102.0329132	14.57784557	7.465951443	11.52667236	10.4563303	4.976022243	8.414206505	5.631892204	8.915433884	7.323435783	5.510986328	14.86292553	10.85636234	8.850557327	13.16466045	9.466111183	6.698653221	7.171275139	7.70533514	6.395381451	6.821784973	Results SO local NEG MarVis 24.csv	0.036591	m-H	0	0	101.0256348	-	0.036591
1927	294.9566345	239.1634521	56.40981674	10.2344141	14.4905901	43.27362442	4.513647079	101.7931137	51.42712402	146.3140869	79.47743225	45.54597855	8.575621605	52.36844635	14.07818985	94.33083344	9.564133644	87.17203522	90.73459625	72.72323608	63.36923218	75.89933014	Results SO local NEG MarVis 24.csv	0.036971	m-H	2	857	240.1628729	-	0.036971
2013	340.2392578	259.1437378	4.888688087	24.62483597	34.03747559	12.14808559	19.95012474	2.698902607	12.91919804	36.37919998	12.78050518	14.73573399	30.39953423	22.35588074	30.65623093	30.82580948	21.16656303	9.6920681	5.19475174	9.658592224	9.531802177	3.366972923	Results SO local NEG MarVis 24.csv	0.036971	m-H	0	0	258.1364593	-	0.036971
668	297.9587708	926.2371826	9.060574532	6.665536404	12.97396183	6.733496189	3.786809444	6.711854935	8.344436646	5.280084133	7.140660763	6.649120331	28.70581818	9.405618668	8.369685173	32.65044403	15.86279297	4.958357811	9.686853409	7.97561264	9.302999496	8.810671806	Results SO local NEG MarVis 24.csv	0.037162	m+FA-2H+Na	0	814	993.2173279	-	0.037162
458	61.23920822	209.0987091	51.72105026	22.38214111	26.90911484	15.86329651	14.96726131	31.43782425	37.97914124	120.5383072	58.23723602	37.79015732	69.00171661	93.16396332	27.08009529	122.5686722	70.76283264	58.9230423	68.33689117	48.54802704	20.91542053	59.42522812	Results SO local NEG MarVis 24.csv	0.037162	m-H	0	0	208.091428	-	0.037162
472	51.62707901	708.1400146	6.399521351	1.828237176	3.047683954	0.8268294334	0.479613632	9.626759529	5.612493515	7.81348896	9.313513756	5.418637753	30.14995384	18.48355293	0.2466385514	22.38158989	9.933721542	7.253916264	8.074682236	11.12508011	8.306400299	7.86054945	Results SO local NEG MarVis 24.csv	0.037162	m-H	0	0	707.1327133	-	0.037162
631	202.8028412	877.281189	1.636309147	4.22845459	2.820438385	2.687843323	0.3507248759	17.05521202	1.494126558	14.64242649	20.64251137	2.157734394	4.592098236	93.76806641	28.32851601	4.400868893	83.1984024	5.428027153	9.760503769	7.391060829	5.191518784	19.10522652	Results SO local NEG MarVis 24.csv	0.037162	m-H	0	0	876.273909	-	0.037162
1376	473.0710449	282.2652283	17.49981117	14.96254444	27.18928146	18.16131401	14.23271561	15.06297112	13.77412033	16.69079781	17.82892799	14.40160084	33.71854019	27.00126076	17.5261116	32.2491684	26.42035866	14.78775311	16.27005959	14.78577805	15.20698929	17.63380814	Results SO local NEG MarVis 24.csv	0.037354	m-H	2	987	283.2646468	-	0.037354
2066	297.0645142	442.149292	32.01571274	5.979836464	31.62007904	31.85328865	5.814578056	177.727829	17.10386848	101.7533569	104.242691	15.96925831	30.39326096	44.90597916	16.12474823	16.31871414	36.78757477	51.60923004	131.0379028	64.36201477	51.79350281	122.271431	Results SO local NEG MarVis 24.csv	0.037354	m-H	1	942	442.1453551	-	0.037354
2074	206.2812042	450.1202087	1.154660225	17.86209106	18.17644119	1.196648479	16.33200836	1.074925542	4.393728256	0.5581734776	1.477662563	3.363733768	25.33948326	15.31396389	10.94510269	20.38433075	12.34318924	2.585227728	1.319726706	6.528334141	2.810154438	1.507124305	Results SO local NEG MarVis 24.csv	0.037354	m-H	1	996	450.1162753	20.6149	0.037354
440	47.23426819	164.0330658	92.0605545	82.74913025	186.7136841	99.81726837	84.29753113	147.3659668	132.7411041	235.4910736	170.9391174	90.77555084	270.9328613	299.8799744	102.209137	226.2680969	211.5622864	180.5871735	183.8278656	170.9449768	189.370697	175.5913239	Results SO local NEG MarVis 24.csv	0.037354	m+FA-H	0	961	209.0312668	-	0.037354
1113	401.9227905	461.1065369	5.45753479	6.155174255	14.57118797	9.250797272	5.785101414	6.55804491	3.972941875	9.071000099	10.63698959	3.871446609	12.88369179	13.70052147	10.69560528	17.51699257	11.40199661	6.796099663	9.444689751	10.70182133	14.45930481	8.11135006	Results SO local NEG MarVis 24.csv	0.037354	m-H	0	0	460.0992552	-	0.037354
1381	361.8027039	574.0699463	1.203437924	4.071347237	12.15867615	3.713469982	5.887572289	2.030323505	1.352394819	4.417835236	1.195881963	0.9373611808	4.844656467	12.08694553	12.94128513	11.61567974	5.22833252	1.536713243	0.5821128488	5.013348579	3.933516979	6.640013695	Results SO local NEG MarVis 24.csv	0.037354	m-H	0	0	573.0626984	-	0.037354
44	304.5098267	526.1801758	8.066134453	4.862658978	11.79410744	9.284550667	4.535943031	6.80277586	1.909835577	6.65333128	6.280715466	1.529040098	2.319132805	1.493450403	1.08311379	4.912972927	2.712199926	2.298090696	3.794808388	1.3659482	2.999762774	3.941380024	Results SO local NEG MarVis 24.csv	0.037354	m-H	1	988	526.1762535	19.1658	0.037354
377	265.5511169	108.0589981	3.920089483	2.072190523	3.566145897	4.063508511	1.621943235	3.953724146	9.300113678	5.763556957	2.952949762	8.533434868	23.60313606	12.41255474	1.682805896	20.19738579	11.17279816	6.801963329	8.358306885	10.26725864	4.352947712	5.176402092	Results SO local NEG MarVis 24.csv	0.037354	m-H	0	0	107.0517189	-	0.037354
1484	184.5863495	926.2327271	3.518452644	41.64834595	43.78993988	3.552895308	38.18255615	0.8442476392	6.772372723	0.2149562538	1.470369101	5.655451775	48.07895279	23.66632271	5.725464821	40.29511261	28.3404808	7.477403641	10.9358263	20.44891167	8.932849884	0.9656410813	Results SO local NEG MarVis 24.csv	0.037742	m-H	0	985	925.2254731	36.9211	0.037742
1516	46.44748688	164.0426788	6.546656609	4.33867836	6.923693657	7.986215591	4.011949539	11.72097206	9.015774727	13.24682236	9.412304878	9.221240044	19.13020134	8.801134109	3.346567154	11.16762257	12.16353321	10.51438904	14.49942207	11.91472626	10.96507263	9.291147232	Results SO local NEG MarVis 24.csv	0.037742	m-H	2	961	165.0420976	-	0.037742
570	250.1869354	812.2722778	9.824216843	0.8554290533	4.502601147	5.940937519	0.4720785618	12.2227459	8.249183655	47.24308777	8.591773033	5.807779789	23.70753479	11.41265488	6.202011108	16.83124352	10.01994514	13.31797028	16.71483994	9.924612999	8.661492348	18.22784233	Results SO local NEG MarVis 24.csv	0.037937	m+FA-H	1	1857	858.2738329	36.5244	0.037937
650	45.13803101	206.0436707	32.64779282	10.73628426	18.63469887	10.5612154	11.63595295	6.435048103	21.42013741	11.63899803	7.674145699	16.35051346	100.9669952	36.6072197	16.35938454	108.4573364	34.42238617	18.1782856	11.05055428	15.77366543	22.36009026	10.12787247	Results SO local NEG MarVis 24.csv	0.037937	m-H	0	0	205.0363919	-	0.037937
912	352.5683899	328.1547546	8.133302689	1.464252353	6.969511986	6.126014709	1.21881628	36.19900513	7.635071754	22.01683426	35.12268066	5.513635159	8.467243195	15.16497612	8.293866158	6.91163826	13.45153236	10.96608734	18.4281044	10.78959084	12.83091736	16.96575737	Results SO local NEG MarVis 24.csv	0.037937	m+FA-2H+Na	0	2570	395.134893	15.4676	0.037937
891	174.7434082	380.1315002	15.80001736	4.963018894	17.36994553	15.40583706	4.143587589	9.670502663	22.7925148	9.147621155	10.24171066	21.72028923	20.84313583	26.31212616	20.09140778	19.13998032	27.49359512	18.82496834	11.35374641	20.01114082	17.38943672	8.730511665	Results SO local NEG MarVis 24.csv	0.038133	m-H	0	0	379.1242192	-	0.038133
349	397.3443298	252.0645752	6.041939259	5.596003532	9.065511703	4.774756908	5.10840559	4.662985802	4.282315254	5.038892746	5.48026228	3.952637911	9.525824547	8.080708504	4.714842796	7.030714512	7.325056076	5.681329727	15.6176548	8.985697746	5.281630039	5.628925323	Results SO local NEG MarVis 24.csv	0.038133	m-H	0	0	251.0573013	-	0.038133
1346	271.0231018	112.0175552	22.29866028	39.51836014	34.2055397	12.2117424	25.95221329	32.18487549	11.37090111	9.255625725	27.3073349	10.02805805	16.35464668	29.66117287	39.86613464	13.45587826	23.71728134	11.09378529	8.963399887	17.95647049	8.17672348	7.868378162	Results SO local NEG MarVis 24.csv	0.038133	m-H	0	0	111.0102782	-	0.038133
428	203.8535004	377.2286377	3.121686459	0.8288555741	4.436027527	2.877310038	0.8796687126	5.433821678	3.908047199	7.48600769	5.660089016	4.565215111	6.60118866	6.009171963	2.003322601	7.120642185	7.254812717	6.89841795	6.33951664	4.329232693	6.205402851	5.31404686	Results SO local NEG MarVis 24.csv	0.038529	m+FA-2H+Na	2	1750	446.2155006	-	0.038529
691	299.3770447	936.3253174	4.905424118	4.854989529	21.56669998	10.97760868	5.657355309	19.10300446	43.81885147	58.42026901	16.13301086	46.07711792	34.64474869	60.09160995	0.3578668535	40.2991066	60.84561539	51.37944031	44.65419006	68.93984985	55.62196732	41.51124573	Results SO local NEG MarVis 24.csv	0.038529	m-H	1	994	936.3213659	40.4765	0.038529
1412	331.8398743	562.5251465	3.170387745	4.536562443	8.319560051	2.498441935	3.203017235	5.013354778	1.631047368	3.753647327	4.990176678	2.198282242	4.777533531	6.862162113	18.22492599	6.964316368	5.318899155	5.280846119	8.467756271	8.230974197	4.434436321	8.823060989	Results SO local NEG MarVis 24.csv	0.038529	m-H	0	0	561.517855	-	0.038529
1837	307.8179626	402.1911011	25.31156731	5.949661255	21.40427208	23.400877	5.899861813	32.11318588	22.18307114	39.09602356	30.48868942	20.65751076	29.3545742	29.6926651	14.61356735	30.75248146	25.38936234	31.04069901	49.23455811	27.23125076	26.45489693	41.15477753	Results SO local NEG MarVis 24.csv	0.038928	m-H	0	0	401.1838327	-	0.038928
1578	291.3917847	538.1343994	5.728275776	20.37890816	27.52925491	3.391735554	17.56746101	4.275269985	8.884559631	4.500153065	3.918474436	4.640668869	39.51924515	21.93685341	13.36034012	33.234375	24.58227158	23.07732964	4.327570915	10.66386795	19.54203606	3.447442055	Results SO local NEG MarVis 24.csv	0.038928	m-H	1	995	538.130455	19.9306	0.038928
460	355.2900696	282.1520996	3.258439541	2.577781916	7.136143208	4.778773308	2.554307699	7.548653603	10.85337734	11.30058575	8.002671242	5.554295063	13.67811394	19.10261917	2.300135374	15.57068157	15.06258202	6.662779331	15.51601887	8.141974449	9.725494385	12.8791647	Results SO local NEG MarVis 24.csv	0.039331	m+FA-H	1	1939	328.1536603	16.1881	0.039331
435	268.5656128	996.2975464	5.527578831	9.762040138	14.7780323	6.857798576	13.48853683	17.52259827	8.245227814	27.06360435	29.86737442	6.749868393	21.12294769	28.18763733	20.1598587	19.66051483	31.35682297	13.93441296	19.75532532	14.87352562	12.30053329	24.14268875	Results SO local NEG MarVis 24.csv	0.039534	m-H	0	0	995.2902714	-	0.039534
1428	184.2206268	926.2348022	1.857089162	19.92817688	19.51771545	1.484333396	16.71393776	0.4859653115	2.209046125	0.07410734892	0.4894949496	1.954300404	18.86918831	9.54977417	6.265095711	19.08773613	8.352464676	3.726053476	0.08294612914	9.729477882	3.474279642	0.07233121991	Results SO local NEG MarVis 24.csv	0.039534	m-H	1	985	926.2308852	36.9211	0.039534
1567	312.7670288	352.0800476	6199.01416	11464.00586	19637.75195	6787.269531	8152.561035	2815.747559	8946.421875	2613.187256	5650.796875	6837.673828	19135.77539	13107.59766	7428.818848	15365.16895	12640.71484	8370.34375	7202.710938	4048.253662	8001.96582	7166.232422	Results SO local NEG MarVis 24.csv	0.039534	m-H	0	948	351.0727591	-	0.039534
1697	215.7127838	409.1702881	11.01476097	65.92803192	84.35324097	14.14235592	69.66182709	17.17121124	21.39367867	15.03825855	20.93327522	19.31175232	91.8811264	47.96829987	29.86255264	96.33478546	47.37108994	16.67217445	5.715816021	33.26974869	14.75725174	6.409154415	Results SO local NEG MarVis 24.csv	0.039534	m-H	0	0	408.1630266	-	0.039534
121	265.5508423	310.0698242	4.890342236	9.887645721	14.34494019	6.875519276	13.62404633	16.48851776	10.90525723	20.35789108	16.27342224	5.763320923	38.90464401	27.8089962	14.21774006	37.25116348	26.95194817	11.75244617	36.14153671	30.19725227	10.01033497	37.45811844	Results SO local NEG MarVis 24.csv	0.039534	m-H	0	0	309.0625591	-	0.039534
614	51.41856384	300.0866394	2.251154661	6.522168636	6.797016144	1.787256122	5.079124451	1.964629769	3.486786127	1.145372868	1.566836596	3.707679987	15.69532204	14.07056713	2.580393553	23.07412338	11.88745785	3.110618591	1.696515083	4.938413143	3.013488054	1.851168394	Results SO local NEG MarVis 24.csv	0.039534	m-H	0	0	299.0793777	-	0.039534
759	67.2110672	588.9066772	0.6889550686	0.6271619201	1.696885467	1.120136619	1.927678585	2.014577866	4.703884602	9.555106163	2.356240988	2.754681349	46.00448227	8.092289925	0.4852076173	73.63874054	11.32147789	1.889073133	2.852658987	17.4278965	3.841238022	4.8866539	Results SO local NEG MarVis 24.csv	0.039739	m-H	0	0	587.8994265	-	0.039739
914	398.3938599	574.0627441	6.962766171	5.588875294	8.080020905	5.515928745	3.836009026	4.962136269	4.448115349	5.583342075	7.250864983	4.241409302	10.22444916	11.55583191	8.175055504	10.24511242	18.47157478	3.43005538	8.751857758	12.82668209	3.187928677	5.394358158	Results SO local NEG MarVis 24.csv	0.039739	m-H	0	0	573.0554431	-	0.039739
1099	326.29599	898.2218628	21.50494766	15.73330975	19.31730843	23.48613358	13.31379795	20.9162693	27.18446159	15.18428802	20.58086205	19.44043159	48.63658142	32.99458694	21.92695427	27.27159691	37.61064529	13.60550499	22.15489388	29.73773766	17.88036728	20.02033424	Results SO local NEG MarVis 24.csv	0.039739	m+FA-H	2	2874	945.226774	41.0108	0.039739
1549	267.1522827	617.1598511	6.065698147	69.13618469	95.17259979	6.411089897	62.61585999	49.85729599	15.33524895	22.88754463	44.03277588	19.42590714	72.61022186	86.17848206	76.27340698	57.91786957	119.9292374	16.49028015	14.65834999	47.58563614	19.90293884	32.05069351	Results SO local NEG MarVis 24.csv	0.039739	m-H	0	992	616.1525574	-	0.039739
1472	325.2896729	679.2449951	30.67525101	31.78242302	66.58608246	45.32347488	40.43634033	13.38434696	27.14559174	12.33830833	9.851691246	33.42633438	45.04779053	104.3295135	7.976708889	67.01304626	33.60753632	22.42739487	23.52002907	20.96684647	21.38802719	20.86448288	Results SO local NEG MarVis 24.csv	0.04015	m-H	0	0	678.2377118	-	0.04015
1870	257.8923035	516.199707	7.685410976	13.9057827	16.44447899	9.147349358	10.75550842	6.772231102	10.38648796	12.78746033	7.791925907	9.961849213	23.42282104	18.88734627	11.16540527	22.75951385	14.34151459	13.0086956	13.27009392	11.75514889	8.670002937	11.22195053	Results SO local NEG MarVis 24.csv	0.04015	m-H	0	0	515.1924105	-	0.04015
1062	204.722702	876.2735596	5.820291042	10.45326328	5.53316021	5.842370033	11.53281689	51.25791168	7.455087185	64.91939545	51.59095383	4.419079781	11.74076176	11.88122654	74.81338501	1154.476318	207.4224701	14.19361019	47.79701233	21.36646461	15.88234043	43.71988297	Results SO local NEG MarVis 24.csv	0.040358	m-H	0	0	875.2662958	-	0.040358
1287	184.618515	358.0899658	24.66706276	16.20595741	18.40872765	9.531960487	11.50339031	122.2662506	24.31140518	132.8098907	105.8894348	27.37734413	44.31130219	53.23093033	9.147900581	40.2494812	21.85178375	38.16872787	100.6305389	34.87857819	18.95784187	45.42093277	Results SO local NEG MarVis 24.csv	0.040358	m-H	0	0	357.0827026	-	0.040358
114	176.8009033	530.1203003	6.681828499	3.208352804	9.851316452	7.063235283	2.35280633	1.315651655	24.93832397	1.874099135	1.243928552	17.31474686	36.03783417	33.12316895	7.450084209	41.12423325	30.50910759	13.89309597	1.476954341	0.8764430881	10.47716427	1.713201046	Results SO local NEG MarVis 24.csv	0.040566	m+FA-H	1	904	576.121835	-	0.040566
144	288.1554871	398.1217957	4.944616318	3.108891487	8.005105972	4.488322735	2.271391392	7.075305939	8.611737251	6.436207771	5.986849785	5.688274384	13.7729969	9.678563118	5.597480774	9.173504829	9.724546432	9.76506424	3.724532127	5.354484081	5.833701134	3.61986351	Results SO local NEG MarVis 24.csv	0.040566	m-H	0	0	397.1145299	-	0.040566
765	376.7625732	934.4190063	8.466518402	38.77138138	48.99207687	9.060584068	39.85816574	3.251342058	17.23204231	4.93762064	4.072999954	15.64024448	20.76409149	17.61358261	12.70008278	19.81830215	16.08785439	8.172064781	6.409990311	14.44752121	10.47886276	5.770735264	Results SO local NEG MarVis 24.csv	0.040566	m-H	0	967	933.4117523	43.8683	0.040566
1111	254.733078	254.1524353	31.6547184	7.655104637	37.67154694	39.98045731	7.14312315	38.37686157	38.60804749	89.02873993	45.21053696	40.86718369	52.34126663	46.59253693	36.00885773	58.11479187	43.74799347	42.38519287	48.73955917	38.28749084	44.19755936	47.80421829	Results SO local NEG MarVis 24.csv	0.040566	m+FA-H	0	916	299.1506433	-	0.040566
1272	208.3826599	270.075592	4.140415192	2.85855937	8.805149078	7.295855522	3.143413544	4.83462286	3.662333012	2.784527779	4.85017252	4.344774246	9.432188988	11.11996269	4.766985893	8.699644089	9.928342819	7.192368031	4.481006145	5.553888798	6.172661304	5.940970421	Results SO local NEG MarVis 24.csv	0.040566	m-H	0	0	269.0683164	-	0.040566
1305	331.6109619	562.8323975	5.586713314	5.39580822	13.40925217	4.648456573	6.334287643	8.363510132	3.879573584	6.366199017	8.596688271	4.482706547	9.705486298	13.43817997	32.10356903	11.92155075	9.045466423	6.71296978	12.7000246	12.90067005	5.96041584	14.60473537	Results SO local NEG MarVis 24.csv	0.040566	m-H	0	0	561.8251195	-	0.040566
1356	317.7962341	974.232605	302.4643555	437.5611572	682.1626587	310.3189697	546.4644165	420.6557312	294.4904175	524.2423706	426.6442566	247.6621246	1907.23877	704.4030762	236.734848	1270.752319	662.5327148	247.4242554	271.5299683	308.8805542	226.5931854	269.1494751	Results SO local NEG MarVis 24.csv	0.040566	m-H	0	994	973.2253046	-	0.040566
455	374.1506042	733.1233521	1.115270972	3.480556726	6.170780659	2.166420937	3.300858498	19.43122864	3.473846674	32.48232269	16.61918831	9.311824799	19.20145798	8.556316376	1.993186355	20.62098122	10.49705505	3.569629908	7.197654247	5.755502224	4.418914795	7.046972275	Results SO local NEG MarVis 24.csv	0.040986	m-H	0	0	732.1160605	-	0.040986
682	309.9482117	322.1269531	0.8813450933	2.195544004	4.105220318	1.362145901	1.286483884	1.621386409	3.123001575	2.193170547	0.8253311515	3.24108243	8.602539063	4.616189003	0.5845717192	7.963198662	6.087807178	5.054260731	5.515907288	5.436635017	3.555459023	4.000340939	Results SO local NEG MarVis 24.csv	0.040986	m-H	1	984	322.1230329	11.4383	0.040986
1197	207.3663177	792.2502441	1.333770633	1.020407319	1.880898714	1.553034186	0.9209871292	4.440245628	1.847206712	6.948169708	3.432276011	1.99165988	3.24956274	2.629951239	0.5688460469	3.413281918	3.083665848	2.246497154	4.545173645	2.745051861	2.015479088	3.687760353	Results SO local NEG MarVis 24.csv	0.040986	m-H	0	0	791.2429617	-	0.040986
1517	194.507782	726.1663208	23.03369904	75.84257507	87.89362335	101.3371506	66.56865692	147.9177246	82.73671722	252.6385498	576.6380005	83.63705444	162.3295746	238.8722992	12.43501282	158.2124481	151.8370209	179.3377228	171.9389648	326.4653015	191.4919434	196.5900116	Results SO local NEG MarVis 24.csv	0.040986	m+FA-H	2	1664	773.1712204	-	0.040986
178	252.2272186	738.213501	7.255477428	4.262021065	12.27433968	9.000709534	4.09083128	9.292422295	8.512242317	7.636685371	9.862373352	6.970569611	18.07392502	16.73479271	8.792412758	18.92156792	15.48707581	10.36640739	8.798078537	10.36721802	9.85594368	7.680549622	Results SO local NEG MarVis 24.csv	0.040986	m+FA-2H+Na	0	971	805.1936765	-	0.040986
1619	291.38974	538.1331177	23.24097252	84.51794434	125.3219376	19.71332932	73.157547	21.72554398	44.17613983	23.47704315	20.63056755	39.16252136	159.2915649	101.7627487	59.49351883	148.5791931	91.23014069	87.90264893	18.481884	50.45321655	82.88599396	17.89774704	Results SO local NEG MarVis 24.csv	0.041197	m-H	0	995	537.125839	19.9306	0.041197
1680	387.1420898	590.2029419	8.418596268	5.316689491	10.26870918	6.577058792	5.11230278	2.18918395	4.293414116	9.965437889	3.012807608	3.859065533	26.88892555	11.04061985	5.671465874	8.511069298	9.509040833	6.041773319	2.800417423	5.418071747	6.397529125	3.193384171	Results SO local NEG MarVis 24.csv	0.041197	m+FA-2H+Na	1	2609	658.1864365	24.8921	0.041197
101	365.783905	698.3365479	6.543321133	1.314750791	9.473207474	9.626642227	1.632673621	3.742239237	24.15904999	2.055836916	2.879585981	23.38729286	51.49596405	28.88253212	9.313592911	47.59070969	27.76653671	8.815983772	3.81699276	11.54968929	5.410558224	3.678664446	Results SO local NEG MarVis 24.csv	0.04141	m-H	0	0	697.3292749	-	0.04141
480	205.9642181	714.164978	1.644504547	10.26446342	6.877456665	4.679994106	9.316257477	31.21178627	22.49705124	200.0836792	59.04874039	24.64339828	58.15523529	57.96526718	0.4283496439	122.7335434	45.75927734	29.60015678	71.64454651	54.7804184	34.74583817	67.47250366	Results SO local NEG MarVis 24.csv	0.04141	m-H	0	958	713.1577052	24.0632	0.04141
1255	247.0696869	546.0949097	7.272116184	18.4714756	19.54585838	10.01196098	15.11812401	8.633534431	6.468659401	5.866303921	5.726841927	6.329645157	31.26184464	16.83898735	1.286031842	21.52277374	14.36436844	7.131828785	8.434340477	6.511089325	7.564498425	7.356613159	Results SO local NEG MarVis 24.csv	0.04141	m-H	0	0	545.0876492	-	0.04141
1200	392.1047974	429.2088928	21.38851929	3.086775064	19.99757195	18.32604599	3.259628057	21.12410736	36.16537857	63.83327103	20.54160309	28.12325859	16.70269012	10.41401386	4.547770977	15.76774216	12.29448509	27.76694107	9.192849159	13.72900391	24.6837368	7.679104805	Results SO local NEG MarVis 24.csv	0.041838	m-H	0	0	428.2016224	-	0.041838
489	277.3444824	162.0532684	7.496713638	14.77000332	22.14263725	10.15629196	12.54262257	26.14082718	18.18250847	33.94983673	22.76651192	15.73950481	61.92712021	29.42308617	10.63698864	67.37611389	31.27091599	17.30178452	15.93880177	18.22340202	14.96883869	20.75994492	Results SO local NEG MarVis 24.csv	0.041838	m-H	0	0	161.0459891	-	0.041838
713	187.9187012	852.1971436	0.9321275949	6.542966843	2.268289804	0.9272121191	4.233804226	3.626135826	3.530870438	0.3065041602	3.281623363	3.198285818	16.45251846	13.87986946	0.7523788214	17.14531136	10.46330166	6.319219112	6.124966621	9.671154976	5.572557449	4.701692104	Results SO local NEG MarVis 24.csv	0.041838	m-H	0	0	851.1898431	-	0.041838
1204	351.9827881	842.3723755	2.287995577	0.8690172434	2.196731567	1.869160771	0.3889938295	7.684984684	2.596685886	4.333163738	7.740301132	2.170958757	2.651017189	3.729260683	10.65228462	1.82239604	3.767612934	2.799475908	5.118458748	3.182620049	3.326607227	4.336210728	Results SO local NEG MarVis 24.csv	0.041838	m+FA-2H+Na	0	759	909.3525352	-	0.041838
1657	330.006134	771.210083	3.482944965	0.6390297413	4.635672569	3.321904421	0.5024570823	30.89086342	2.284721375	36.15280151	31.41185188	1.839845896	4.937167168	3.977520943	2.274163485	3.885590553	4.869254112	6.208726883	19.1560688	9.466364861	5.397029877	20.13658524	Results SO local NEG MarVis 24.csv	0.041838	m-H	0	0	770.2028304	-	0.041838
496	286.0300598	708.1853027	15.34123039	2.54040885	18.56038666	12.60832977	5.691392899	18.94638062	12.40277767	33.26414108	18.21295929	16.34510422	32.99812698	29.37261581	8.21566391	32.65635681	27.33367348	20.60101509	30.12114143	23.43335533	24.30884552	23.90506744	Results SO local NEG MarVis 24.csv	0.042054	m-H	0	0	707.1780004	-	0.042054
1101	326.2872314	281.1455078	115.2935181	35.66741943	144.962616	117.9653168	32.37159348	172.9297791	124.4420547	241.1002045	203.9369965	110.552803	178.7428894	190.9445648	80.79393005	181.5218506	195.8443298	185.1996765	299.0652161	172.4571838	180.3918457	269.3757019	Results SO local NEG MarVis 24.csv	0.042054	m-H	2	959	282.144927	-	0.042054
448	306.1947937	830.1907959	2.404978991	6.843232155	6.43167305	2.540134907	7.532347202	12.11600685	4.914259434	18.7723217	18.04452324	7.818509102	24.66299629	28.20007896	2.579054117	24.12278366	19.36683083	4.243742466	10.34951401	18.53246689	7.635015011	14.02294445	Results SO local NEG MarVis 24.csv	0.042271	m-H	0	0	829.1835322	-	0.042271
630	345.4649353	382.2004089	4.983238697	35.80000687	82.38197327	11.63187981	79.19441223	22.75656891	14.68235588	55.20132065	16.2375946	15.58069611	5.837666035	7.377026081	6.89048481	9.572918892	9.926904678	14.37008572	8.554889679	11.48256969	15.7389164	5.225263596	Results SO local NEG MarVis 24.csv	0.042271	m-H	0	0	381.1931391	-	0.042271
702	164.3795471	666.0750732	35.93852997	66.99893951	64.44379425	41.01840973	54.99663162	33.37104797	53.56732559	18.08629227	24.82680702	52.93416977	62.44257736	75.85632324	9.392910004	36.0716095	67.49079895	8.950322151	19.87605476	29.85619354	35.27715683	13.8171587	Results SO local NEG MarVis 24.csv	0.042271	m-H	0	0	665.0677986	-	0.042271
838	354.1132202	282.1487122	20.07369041	17.27574158	45.72109604	24.58107567	14.82122707	42.64080811	31.22365379	64.045578	37.18520737	30.77906227	76.14056396	62.95399094	6.409895897	80.34436798	68.35434723	44.56792831	87.18258667	52.13072586	49.33449173	70.55978394	Results SO local NEG MarVis 24.csv	0.042271	m+FA-H	0	1968	327.1469157	16.1881	0.042271
1622	224.4290314	481.1317139	11.04903507	131.5240173	138.0458527	12.7884922	122.3077621	14.28124523	20.26407433	1.795242429	11.79755592	18.6961937	98.37960052	95.47049713	74.88201141	101.7385788	91.08971405	22.2516861	10.20515823	71.90097046	20.87902641	9.198924065	Results SO local NEG MarVis 24.csv	0.042271	m-H	0	0	480.1244338	-	0.042271
835	363.1560974	678.1808472	17.48046494	19.99789047	28.33670425	16.6981411	10.60725498	17.09782219	16.88124466	17.82434082	13.79267883	14.015028	44.00720596	38.33254242	16.03975296	40.65351486	29.06380653	14.94326782	8.156488419	21.62505531	13.48380184	10.77648354	Results SO local NEG MarVis 24.csv	0.042271	m-H	0	0	677.1735444	-	0.042271
180	203.2413788	377.2258301	8.040817261	3.373675108	23.91508293	10.72032642	3.203757048	26.80231285	18.5703125	32.13186264	24.86785316	17.622509	25.48952675	26.67881203	16.17957687	30.55391693	25.6289959	28.10212326	24.97092819	20.66233635	26.25442696	23.32098007	Results SO local NEG MarVis 24.csv	0.042708	m+FA-2H+Na	1	1755	445.2093147	-	0.042708
2039	215.1668854	792.229248	7.755928516	23.75095177	37.97650528	7.631678104	21.09990692	9.490009308	9.435366631	6.020353794	10.50083828	9.048902512	46.46290207	29.43779755	9.373557091	46.85383606	21.68564796	8.36423111	7.690004826	11.58991241	7.386294842	4.714914799	Results SO local NEG MarVis 24.csv	0.042708	m+FA-2H+Na	0	966	859.2094058	-	0.042708
1765	323.9664917	238.6139374	22.01903152	2.266223192	14.264431	18.97986221	1.696026444	22.9087677	20.49850464	6.400221825	14.98855686	12.93481827	24.1300087	26.21833992	11.38278389	19.53226662	18.19177437	31.80365372	40.89649582	18.60091019	24.36364174	34.83880234	Results SO local NEG MarVis 24.csv	0.042708	m-H	0	0	237.6066561	-	0.042708
1490	246.5157471	254.1533203	6.545300961	2.222110033	1.650987506	0.5795046091	1.288132429	10.00104237	4.663249016	12.68428612	12.55077076	3.628783464	4.811234474	6.665204525	0.9290522337	6.758883953	8.937409401	5.210377216	10.23314571	7.375783443	7.228878975	8.919228554	Results SO local NEG MarVis 24.csv	0.042928	m-H	1	916	254.1493893	-	0.042928
1835	527.4685059	373.9090881	15.13469601	14.64560699	29.56091881	17.8845005	13.80783081	13.94314289	14.5849123	18.65738487	18.27689552	9.925418854	28.11782265	26.65126419	18.04585648	34.84321976	24.2640152	14.3362999	16.22738457	12.86322117	14.94279099	16.96800613	Results SO local NEG MarVis 24.csv	0.042928	m-H	0	0	372.9018093	-	0.042928
185	368.378479	582.2253418	10.67756748	13.07348537	31.00067329	11.82103252	4.36361599	13.75455475	21.43585396	7.006318569	14.89878273	20.78992844	59.59876633	35.53883743	14.29962635	56.73414993	32.37239838	19.5419178	16.28619385	18.93523979	19.36867905	14.99483109	Results SO local NEG MarVis 24.csv	0.042928	m-H	0	0	581.2180446	-	0.042928
490	325.2473145	194.0588226	740.1988525	668.8971558	1364.123657	638.5117188	639.3762817	501.1828613	852.1465454	702.0910645	410.4266968	630.4716187	2379.116943	1779.246826	643.6830444	1709.773315	1534.757813	853.5453491	848.4245605	891.281189	560.3792114	743.2671509	Results SO local NEG MarVis 24.csv	0.042928	m-H	0	0	193.0515445	-	0.042928
323	158.7944183	594.1514893	0.9995286465	0.4034382999	6.874772072	1.075479627	0.629657805	4.094111443	7.135708809	2.399673462	3.023384809	4.936305046	11.32933044	9.828130722	0.6060125828	9.429261208	10.87402344	11.92629623	4.344968796	7.305986404	9.934710503	4.342010021	Results SO local NEG MarVis 24.csv	0.04315	m+FA-2H+Na	1	1773	662.1349867	-	0.04315
937	536.7405396	171.8336029	53.84194565	50.99620438	114.7105713	58.03240204	51.53879166	59.69946289	50.90413666	63.95845032	56.72832489	51.94534302	121.2171402	107.2293701	62.74360275	109.4671631	98.45585632	60.19906235	62.74464417	52.94332886	57.61880112	60.45623016	Results SO local NEG MarVis 24.csv	0.043596	m-H	2	999	172.8330219	-	0.043596
478	379.1940308	768.3931885	4.663057327	5.173527241	7.423863411	3.985240459	4.188679218	7.734452724	7.158555508	9.323365211	6.645516396	6.763203144	17.41257477	11.95493317	3.522926092	17.48497772	10.58559608	8.569589615	8.231113434	7.738108158	7.15515089	7.857247829	Results SO local NEG MarVis 24.csv	0.043596	m-H	0	0	767.3859077	-	0.043596
749	274.5892944	746.2163696	22.5243721	18.35046005	38.2292099	21.01271248	17.83675003	17.61062622	21.37589073	12.50037193	16.76259995	20.76387596	55.71976852	37.43198013	19.36070824	60.71095276	35.52742004	21.24350548	4.326126099	17.30216217	24.05117226	11.37327957	Results SO local NEG MarVis 24.csv	0.043596	m+FA-H	0	891	791.2145977	-	0.043596
1651	164.881546	295.0886841	52.84892273	93.38130951	138.140152	41.93938065	41.26122665	47.76402283	46.02695465	30.53465652	18.30879211	43.6828804	51.33070374	113.7266922	81.28960419	58.38513565	104.3042908	46.74507141	27.72146797	83.35528564	39.98683548	41.1966095	Results SO local NEG MarVis 24.csv	0.043596	m+FA-H	1	2388	341.0902407	-	0.043596
2110	279.3955078	647.1633301	7.913665771	31.2549057	42.56752396	8.873780251	29.24834251	13.05638027	10.81837559	9.06496048	12.93394184	7.852994919	22.17739487	36.47890854	38.59983826	24.71357918	35.60453033	7.87485981	12.34433174	21.88681984	10.12775707	9.219153404	Results SO local NEG MarVis 24.csv	0.043596	m-H	2	1816	648.1627523	-	0.043596
2116	215.3466034	453.1586914	3.936497211	11.54032612	13.92572498	4.557551861	12.62294388	5.598770618	6.783186913	9.718188286	6.885157585	7.386645317	22.77962112	12.71695995	5.123101234	20.96841621	12.29968452	4.506513596	2.217946291	7.702983379	4.89068985	3.164623976	Results SO local NEG MarVis 24.csv	0.043596	m-H	0	0	452.1514262	-	0.043596
1326	322.8104553	593.1470947	10.31739998	0.9972817302	9.190958977	8.510820389	1.00232327	17.42087364	6.26619339	18.61946869	13.69512367	4.79718256	14.47053623	11.51335526	5.583001137	13.22801304	12.83843517	15.20039558	38.40720367	16.49465561	10.10131073	25.88209534	Results SO local NEG MarVis 24.csv	0.043596	m-H	0	0	592.1398249	-	0.043596
854	198.5475464	251.0800629	12.1438055	4.488620281	14.23962688	6.629594326	4.135578156	27.67464828	14.83649826	38.68349075	25.20496178	7.358685493	25.38594246	16.41613007	7.158857822	31.2727108	11.14239311	23.11270905	22.19908142	17.77128029	26.46957588	18.22667885	Results SO local NEG MarVis 24.csv	0.04382	m-H	1	966	251.0761313	13.9135	0.04382
1545	167.906311	175.964447	15.73108292	11.05480003	22.55844307	15.76468277	12.64760113	10.20869923	11.27296066	8.031064987	10.49705696	11.30428028	19.00299835	19.89675331	21.13636589	10.75715733	18.5914402	19.23842812	10.3256588	11.54979801	8.482582092	6.632395744	Results SO local NEG MarVis 24.csv	0.04382	m-H	0	0	174.9571747	-	0.04382
1227	300.4969482	284.6608276	7.630473137	1.090040684	2.783753395	11.08954144	0.9719771147	2.941948414	17.35540009	27.81394386	3.269162416	23.65486717	20.39650345	10.22875786	0.5239292979	28.75076866	10.82381725	12.04052448	60.51917267	27.53067589	19.01231766	49.54941559	Results SO local NEG MarVis 24.csv	0.044046	m-H	0	0	283.6535564	-	0.044046
1477	155.9399414	606.1935425	22.37780952	3.909272909	3.146689177	18.77122498	0.5963901877	5.088408947	7.859539509	4.132864475	4.69695425	6.840260506	29.37753487	13.94794178	21.33292961	22.90629196	14.9432621	6.255727291	7.347572803	4.009527206	6.59448576	7.257908821	Results SO local NEG MarVis 24.csv	0.044046	m+FA-2H+Na	0	1757	673.17367	-	0.044046
1674	57.06476974	112.3301697	10.93809128	0.9884700179	10.50611496	13.55223179	1.219431043	25.79192924	21.41895485	24.13965225	20.34417725	13.4632616	2.955555916	29.17584229	7.099027157	2.941164017	23.53868675	29.27003098	28.03467369	16.16959	22.63010979	21.40686035	Results SO local NEG MarVis 24.csv	0.044046	m-H	0	0	111.3228969	-	0.044046
629	248.9351349	92.03664398	320.9386902	295.0314636	586.9993896	193.509964	216.1214905	172.9225464	276.5307312	257.6237488	97.1809845	175.4248199	453.6795654	461.937561	86.87737274	299.2610168	326.0837708	279.9963684	115.2192917	118.3161697	71.23134613	85.88719177	Results SO local NEG MarVis 24.csv	0.044501	m-H	2	947	93.03606597	-	0.044501
2047	247.2101288	236.1424103	36.22667694	15.39350986	52.20110321	30.75798988	9.106217384	43.67177963	38.92715836	27.86031723	36.7587204	20.89024734	46.31694031	70.13754272	2.828157187	52.2383728	45.36224365	64.21002197	45.18569183	53.58209229	43.77766037	86.90266418	Results SO local NEG MarVis 24.csv	0.044501	m-H	0	945	235.1351358	11.8182	0.044501
372	299.0855713	388.1751709	5.890199184	8.37122345	11.4785471	4.93201828	7.252062321	5.585009575	9.577243805	6.125520706	5.42083931	7.187939644	36.01528549	16.19626236	9.711082458	28.12697792	12.77899075	24.55239105	5.706208706	11.59302044	23.27139664	4.766379356	Results SO local NEG MarVis 24.csv	0.044501	m-H	0	0	387.1678924	-	0.044501
1220	44.09762192	136.0358734	5.44833374	27.0649128	19.24424362	5.970284462	29.67857933	10.43889046	12.07014561	6.533792019	8.413241386	12.6979866	74.03298187	33.16221619	14.96323204	74.25193024	26.782444	7.227445602	12.24526215	25.4285984	8.280470848	11.12938309	Results SO local NEG MarVis 24.csv	0.044961	m-H	0	0	135.028603	-	0.044961
278	386.0315247	592.3544922	6.885050297	1.158377647	6.201074123	6.090744019	1.223722458	17.4006691	5.434173584	22.0182991	12.46428299	7.886808395	15.0173378	15.25413036	4.173981667	16.33815193	14.25645161	8.525769234	12.93082333	9.573363304	9.59584713	11.67230606	Results SO local NEG MarVis 24.csv	0.044961	m-H	2	961	593.3538901	-	0.044961
812	198.5992889	726.1613159	23.22833633	11.19296169	10.98540306	23.58013344	10.49111652	49.35419083	24.53166389	41.62790298	41.05667114	10.26570511	53.3562088	57.80278015	17.61139679	51.71327972	20.467556	47.83864212	54.46430969	52.74549866	29.92793274	48.41551208	Results SO local NEG MarVis 24.csv	0.044961	m+FA-2H+Na	1	1759	794.14482	45.9047	0.044961
1700	352.6358337	514.2219238	213.9619751	327.5040283	567.8203125	261.315155	292.3777161	262.0550537	261.6331787	194.1981201	301.3370361	253.34758	615.8945313	461.8384705	285.4985352	700.5551758	486.5413513	275.1582642	273.9740906	304.9028625	302.2885132	248.0002289	Results SO local NEG MarVis 24.csv	0.044961	m-H	0	0	513.2146175	-	0.044961
929	208.3573761	725.3359375	5.054523468	2.543544531	9.358481407	4.702510834	3.309782982	7.510344982	6.126325607	7.104019165	8.897268295	6.183137894	14.59455872	12.65630054	0.8733548522	15.94334984	16.05143929	9.15218544	13.69427299	8.071005821	9.317150116	11.57257748	Results SO local NEG MarVis 24.csv	0.045425	m-H	0	0	724.3286451	-	0.045425
1257	528.8641357	273.9672852	7.628283024	14.44922733	42.56988144	15.89549923	19.24608803	17.87065315	20.50374985	20.52814484	17.25209618	20.99559021	37.28667831	31.43370628	24.84387779	48.94366455	22.75080681	18.57455254	15.16986656	21.32736397	23.3780632	25.30996513	Results SO local NEG MarVis 24.csv	0.045425	m-H	0	0	272.9600124	-	0.045425
746	271.9316406	500.0899353	20.68363762	4.377431393	14.5387001	8.440051079	4.907377243	8.008786201	9.059055328	34.68901443	31.39787292	8.702994347	22.14053726	26.57625198	44.4303894	20.09813309	51.35400009	11.21802807	16.57973289	11.61529541	13.4453516	13.78218842	Results SO local NEG MarVis 24.csv	0.045425	m-H	0	0	499.0826741	-	0.045425
908	388.6118469	590.1992798	144.4241028	160.4029083	293.0033569	145.6208038	134.4406891	112.7805252	115.9640961	141.1791382	108.915451	136.2585602	256.6434326	228.3700409	107.091011	237.2873688	272.1073914	205.0119324	169.6567535	158.4061432	203.974762	166.5655975	Results SO local NEG MarVis 24.csv	0.045425	m+FA-H	0	2829	635.1975003	-	0.045425
1641	195.7815552	210.1908722	2.694083691	4.363510609	8.060048103	2.985130548	4.30343771	13.02005672	6.60344696	10.44907093	6.630689144	5.066973686	9.465034485	9.059947968	1.677705169	8.739203453	8.97811985	12.29592896	21.90601921	9.269570351	8.183392525	8.801225662	Results SO local NEG MarVis 24.csv	0.045659	m-H	0	0	209.1836013	-	0.045659
1736	244.5951385	386.0861511	1310.227051	1374.312134	1667.671265	721.7510986	1221.32605	206.687027	721.0953979	1390.542725	1123.079224	1695.540894	1305.40918	1722.370483	2346.653076	2119.334717	2169.584717	3110.872803	1132.895264	1468.981567	2501.205566	1797.805298	Results SO local NEG MarVis 24.csv	0.045659	m-H	0	913	385.0788751	-	0.045659
449	464.6078491	282.2565002	25.88035202	19.05613136	36.26812744	24.71086884	20.32133865	21.30685616	17.6425209	20.76621437	7.046234131	17.48395348	40.70951462	29.22970772	20.20824242	42.31317902	33.67469406	23.25354195	21.06625366	21.35355949	19.88585472	20.72235489	Results SO local NEG MarVis 24.csv	0.045659	m-H	0	987	281.2492305	-	0.045659
970	254.9640198	196.1476288	38.14190674	7.736895561	35.29725647	31.3999958	6.934373379	43.2083931	39.65280151	66.94467163	36.80211258	30.57524109	61.61327744	48.84257889	48.47142029	48.81028366	35.63095093	44.14645386	48.59378433	33.46776199	34.38407898	34.51840591	Results SO local NEG MarVis 24.csv	0.045659	m-H	0	0	195.1403482	-	0.045659
1740	264.5102234	416.1337891	24.93496513	10.34086418	31.35984612	25.41470337	9.052783012	74.71081543	22.92263985	84.63896179	73.46224976	23.26627159	33.1888237	47.07580185	12.30515003	29.09016228	39.47576523	40.4525032	85.86115265	41.29828262	36.75541306	80.70310211	Results SO local NEG MarVis 24.csv	0.045894	m-H	1	1968	416.1298773	18.5821	0.045894
851	353.1671143	239.1707916	3.730626583	3.284177542	6.482565403	3.636953354	1.735601187	4.212651253	4.22264719	6.480965137	5.514605045	2.997181416	11.50032425	9.833518028	1.886795759	10.32842064	7.0056777	6.197521687	6.50168848	7.087594032	5.422104836	6.748845577	Results SO local NEG MarVis 24.csv	0.046367	m-H	2	967	240.1702205	-	0.046367
1661	264.5053101	416.1321106	133.3554993	45.77905273	153.435257	123.3357162	44.42645645	352.723938	120.6926727	406.8028564	348.9428711	108.5521622	171.7477417	220.4306641	62.34080887	158.9605713	203.7361755	193.5391083	414.2040405	211.2910004	176.7414551	370.8677673	Results SO local NEG MarVis 24.csv	0.046367	m-H	0	1969	415.1248396	18.5821	0.046367
253	246.9555511	377.0078125	1.033403039	7.049384117	5.528906822	6.951322556	5.559601784	0.6290038228	1.033914804	0.8557798862	0.7689678669	1.245639205	1.058908463	1.121826291	0.1941100359	0.8140515089	1.559705496	0.5063455105	0.9372440577	1.47119689	0.8465766907	0.5783213973	Results SO local NEG MarVis 24.csv	0.046606	m-H	0	0	376.0005486	-	0.046606
624	482.5572815	354.2080383	83.18673706	94.0031662	185.3425903	118.439476	136.1819	118.7750549	70.00923157	174.8746185	111.1501999	96.64456177	256.0596008	297.5735168	144.0122986	357.8507385	165.9400177	173.4101715	111.4428558	186.0248566	173.8893738	154.225296	Results SO local NEG MarVis 24.csv	0.046606	m-H	0	966	353.2007568	-	0.046606
723	173.8727112	482.1146545	9.596189499	10.16553116	17.88418198	5.355865479	8.571473122	9.285881996	15.67181492	4.512283325	1.697432637	4.622049332	11.38365746	10.88381386	8.265758514	14.60412312	10.37145996	6.918575764	0	8.119400978	7.495810986	3.922894239	Results SO local NEG MarVis 24.csv	0.046606	m-H	2	2521	483.1140667	-	0.046606
980	246.9719543	660.1523438	8.957780838	5.212013245	14.01371193	9.804049492	4.889217377	14.7674427	13.9368	14.13124943	11.49344254	8.271107674	15.4732914	14.66345978	9.874297142	16.39558792	13.82831955	10.78296471	10.17166901	10.94621849	9.071295738	9.241053581	Results SO local NEG MarVis 24.csv	0.046606	m-H	0	0	659.1450809	-	0.046606
837	397.3730164	444.1060791	396.5253601	399.960144	732.7980957	436.7394104	458.3821106	939.9633789	328.973053	813.1868896	1029.299683	490.728302	1167.970947	825.3061523	769.8009644	746.3860474	821.6811523	574.9348755	916.2352905	729.4481201	649.7167358	735.6502075	Results SO local NEG MarVis 24.csv	0.046606	m+FA-H	0	1925	489.1042874	-	0.046606
72	328.4632263	606.1586914	55.91261292	43.25876236	100.9896164	59.60287857	41.39157867	131.9749756	50.80149078	181.3973846	130.7107544	54.36805344	135.3266296	145.7985992	89.66372681	138.4368439	129.8940582	67.331604	124.493248	96.00390625	62.71153259	109.3061829	Results SO local NEG MarVis 24.csv	0.046846	m-H	0	0	605.1514069	-	0.046846
46	304.6595154	526.1816406	32.01740646	20.84808731	55.57204056	36.88474274	19.92632103	28.64114189	8.158054352	38.26784515	29.12535858	8.04338932	18.44251633	11.67949295	6.156159878	18.15697861	13.52661991	15.87567616	17.7239933	8.846357346	15.40866184	16.61991119	Results SO local NEG MarVis 24.csv	0.046846	m-H	0	988	525.1743573	19.1658	0.046846
961	228.2946472	161.0485992	1.186979294	0.8553053141	2.339837074	1.070058703	0.8758799434	9.151825905	1.884703755	12.31495094	8.698694229	1.537404418	2.79371047	4.658412933	1.088340282	2.027880669	2.860833406	1.188635945	3.366667747	2.117528915	1.220113039	2.782766104	Results SO local NEG MarVis 24.csv	0.047329	m-H	0	0	160.0413267	-	0.047329
319	350.1560974	218.1317291	32.88283539	38.37254715	77.91228485	32.34796524	32.2301445	47.27091599	46.49110413	31.25488663	26.90152168	38.70703506	139.4157867	92.53213501	36.74418259	122.8556137	75.32487488	47.93022919	66.16771698	45.71384048	40.61566925	52.39870453	Results SO local NEG MarVis 24.csv	0.047329	m-H	0	0	217.1244497	-	0.047329
1355	206.8312378	837.2044067	0.4425107241	7.522720337	8.398679733	0.6853581667	5.818813324	0.8434927464	1.981531382	0.2168278694	1.435151696	1.610086799	19.73178673	8.913580894	0.9768338799	16.4774189	8.993050575	2.273293972	3.689319611	10.80089092	2.995611429	2.243418694	Results SO local NEG MarVis 24.csv	0.047329	m-H	0	0	836.1971175	-	0.047329
1999	303.7174988	442.1481628	58.24929047	28.35142708	8.883838654	139.2072449	10.16581535	187.7602539	39.44555283	139.9248199	168.6187439	33.19315338	52.34056091	100.6838531	52.11701584	48.206707	83.06890106	148.4912567	274.9969482	88.05133057	134.25354	227.2897186	Results SO local NEG MarVis 24.csv	0.047572	m-H	0	942	441.1408785	-	0.047572
1187	531.293335	290.9508667	6.39685297	8.65504837	15.9313488	8.450720787	8.051820755	9.219343185	6.986863136	13.26325512	10.15390968	7.5625844	16.76083946	16.42125893	8.940847397	16.55497551	15.84578323	6.48982811	7.375870228	6.547089577	9.045545578	9.52559185	Results SO local NEG MarVis 24.csv	0.047817	m-H	0	0	289.9435846	-	0.047817
404	257.8954163	702.1789551	4.545062065	2.244878769	10.35993862	5.00671339	2.943382978	3.443939686	10.65146255	13.13354969	4.103469849	8.68914032	17.11005402	17.89095306	2.493911505	19.75584793	18.54858017	8.717441559	12.02648449	14.68088436	10.56637669	11.16877747	Results SO local NEG MarVis 24.csv	0.047817	m-H	0	0	701.1716989	-	0.047817
521	67.08258057	588.1900024	125.8394928	187.174408	273.2825012	281.3910828	338.0537415	390.9961243	443.766571	430.4547729	512.2472534	513.9848633	2405.588623	788.8112183	52.27846527	2194.149902	1409.237183	402.8953247	218.7234192	956.1883545	314.7540588	333.7909851	Results SO local NEG MarVis 24.csv	0.04831	m-H	0	1809	587.1827348	23.8572	0.04831
1827	317.9237366	976.2418823	16.21970749	27.5110302	42.23829651	16.3596344	33.21415329	26.75496483	14.32700539	21.47655296	22.20225334	13.84285355	58.98761749	38.35669708	12.37569332	49.82582474	35.76000214	12.68771458	16.46739388	16.12173653	12.29569054	13.13721275	Results SO local NEG MarVis 24.csv	0.04831	m-H	1	966	976.2379776	26.3078	0.04831
776	313.4202576	726.1431274	68.48897552	23.71174431	51.11973953	67.18990326	20.99740791	12.03099442	22.32938957	42.05304337	14.30849648	22.09772491	45.27735901	40.80677032	23.27217865	44.77775955	32.24245834	29.49235725	18.37622833	20.4543972	27.13234329	20.97977448	Results SO local NEG MarVis 24.csv	0.048558	m-H	1	971	726.1392237	34122	0.048558
232	227.2651825	552.1860962	5.760575771	6.539492607	10.83929729	4.238914013	1.555886507	10.47410965	9.094120026	5.868014812	9.106096268	10.65136814	34.66967392	19.08583069	4.494012833	28.4118042	24.21644783	7.478827	10.97346115	9.397476196	10.9451561	10.71031189	Results SO local NEG MarVis 24.csv	0.048558	m-H	0	0	551.1787957	-	0.048558
880	167.0462799	708.0847778	9.147625923	25.4262352	51.99440384	24.37146568	12.6062851	6.489552021	14.03321171	9.343314171	5.713803768	9.497232437	28.18570328	21.86229706	6.87908268	31.5158062	26.685812	9.31512928	6.391170025	10.26973629	6.27763176	9.975958824	Results SO local NEG MarVis 24.csv	0.048558	m-H	0	0	707.0775192	-	0.048558
358	277.3367004	222.0752258	7.208256245	10.44864082	16.8754921	10.03064632	11.76464939	17.72897911	15.90926266	32.40182877	15.0086031	16.46852684	71.72114563	34.27985001	9.108858109	77.08602905	37.75199509	19.98694992	15.49440765	18.71249199	22.60029602	12.83958817	Results SO local NEG MarVis 24.csv	0.048558	m-H	0	0	221.0679474	-	0.048558
1343	415.8259888	314.2455444	4.749122143	6.345127106	10.53121948	7.153067112	7.102994442	6.045889378	3.97798872	6.869171619	7.069549561	6.392417431	11.60278606	10.03241825	6.717354774	8.133764267	9.701590538	5.158285141	6.454096794	6.893244743	6.315469742	6.062628746	Results SO local NEG MarVis 24.csv	0.048558	m-H	0	0	313.2382568	-	0.048558
1029	188.940567	739.1035156	7.544612408	11.4808321	37.76836777	9.405846596	11.76664734	3.231111765	6.657963753	2.070944071	4.990949631	10.36370659	22.43665695	19.52274513	2.043512106	19.99196243	11.83232975	10.76050949	2.579306126	6.111208916	5.707322598	1.572400808	Results SO local NEG MarVis 24.csv	0.04931	m-H	0	0	738.0962228	-	0.04931
1853	538.8479614	183.8691559	17.56222153	15.0680027	27.99999809	14.69545746	11.72478199	15.65923786	15.8456068	15.65908146	14.56548214	11.32845497	35.12931061	22.8456192	16.86763763	28.04699707	18.38970757	18.03630829	18.10920525	14.29296112	9.982357025	15.37278175	Results SO local NEG MarVis 24.csv	0.04931	m-H	0	0	182.8618761	-	0.04931
620	253.6831512	838.4202271	7.983129501	2.776638269	6.015039444	7.773462772	1.92603159	8.33617878	5.543551445	14.66949177	11.59191608	5.099769592	15.81833935	10.89293098	10.77542686	13.25210667	9.576424599	7.85863924	15.81284618	9.984757423	7.702833176	14.6294632	Results SO local NEG MarVis 24.csv	0.049564	m-H	0	0	837.4129325	-	0.049564
57	326.4025574	958.236145	26.20505524	22.33132172	41.75287247	24.42186356	14.99697685	48.11930466	23.67365646	57.65862274	44.94816208	18.10321617	66.88089752	58.68545151	28.3713398	65.1784668	51.84825897	21.56035423	34.43001938	34.48192978	21.29551125	29.59964561	Results SO local NEG MarVis 24.csv	0.049564	m-H	0	0	957.2288975	-	0.049564
493	326.2635193	877.237915	4.214210987	1.076396942	3.845134258	3.447694302	0.6583903432	4.422171116	9.032196045	4.505978584	4.74173069	8.010043144	17.77719307	9.218510628	1.058235884	16.83098793	8.013233185	3.382683754	9.322301865	10.51449966	5.034868717	8.393627167	Results SO local NEG MarVis 24.csv	0.049564	m+FA-H	2	1849	924.2428352	-	0.049564
602	172.4674835	308.1473083	22.92344475	6.880842209	6.854480743	19.80886459	6.542611122	26.23141098	26.08102608	19.80442047	18.06189728	21.50014496	44.16191101	38.24167252	12.57404709	41.78336716	36.81308365	25.91474152	17.90726852	23.67399788	25.69760323	15.32233238	Results SO local NEG MarVis 24.csv	0.049564	m-H	0	0	307.1400251	-	0.049564
244	375.7021484	569.2059937	50.98643494	60.68383408	173.9394531	59.60887909	65.64811707	50.76047897	30.08830833	55.98423004	65.89778137	32.58417892	75.94919586	58.07509613	40.90241241	83.26211548	62.97973633	38.04060745	42.57538605	44.91295624	44.91267776	43.20029068	Results SO local NEG MarVis 24.csv	0.049818	m-H	1	2890	569.2020857	-	0.049818
1789	210.4233704	437.1859436	0.664308846	1.125389099	1.187431216	0.3735289276	0.7105557919	0.8826108575	0.8924176693	0.6544667482	0.6511975527	0.8083195686	1.111367702	0.8033121824	1.972367406	1.036743641	1.239426732	0.6177363992	0.3752475977	0.9288486242	0.4698227346	0.5853330493	Results SO local NEG MarVis 24.csv	0.049818	m-H	0	0	436.1786737	-	0.049818
1948	290.0390625	549.121521	11.88885212	64.41653442	113.6563492	37.4575119	69.52449036	41.44418335	15.09517288	26.40924072	26.17177773	23.3422451	97.85569763	79.17850494	49.16429138	86.89949036	86.35626221	23.9160881	54.13952255	93.31177521	36.68200684	55.02075195	Results SO local NEG MarVis 24.csv	0.049818	m-H	0	0	548.114253	-	0.049818
1932	139.9970703	962.2800903	0.4607369602	13.28690434	11.6050806	0.6298132539	11.16418648	0.283008337	7.606398106	0.8328278065	0.2810440063	7.395406246	10.84768772	9.704638481	6.576026917	13.66993999	9.469574928	5.961867809	0.3740656078	6.509062767	4.825915337	0.05938376859	Results SO local NEG MarVis 24.csv	0.049818	m-H	1	986	962.2761685	32.1413	0.049818
13	381.2856445	558.7964478	18.40846443	11.28272915	10.18996429	22.03779221	11.47650623	8.795461655	8.767536163	8.313816071	10.05937862	10.14554882	20.91246414	14.47303104	30.8307209	21.9707489	14.68260384	6.36934185	5.798418522	8.142614365	8.213916779	0	SO_local_POS MarVis 24 hpi.csv	0.0008727	m+H	0	0	559.8037312	-	0.0008727
243	276.00177	486.1871643	45.81977081	76.50565338	55.70908356	55.7274437	74.5574646	24.59053612	33.40650558	26.55180168	39.53853607	26.28014946	25.83864212	14.60247898	26.14240456	27.19168854	15.35267925	12.50711823	19.28652573	8.430583954	14.86647892	0	SO_local_POS MarVis 24 hpi.csv	0.001253	m+H	0	0	487.1944442	-	0.001253
194	381.3039551	375.2575073	591.3863525	381.2485657	355.4211121	569.8848267	375.622345	284.9379272	300.6391907	226.7205963	329.5076599	334.3135376	972.9338989	512.8539429	954.0045166	1111.25769	543.8720093	245.5214691	191.9777222	269.2044373	304.065979	0	SO_local_POS MarVis 24 hpi.csv	0.0012734	m+Na	0	4840	398.2467375	23.6013	0.0012734
199	381.2920227	772.4981079	40.63383865	25.76806259	27.28441811	49.86338806	24.16332626	19.04747963	22.15141106	11.91279411	25.27607536	30.14770126	102.6442795	47.14096069	110.6066818	135.345047	54.02907944	11.44632626	8.667983055	18.26137924	21.21570206	0	SO_local_POS MarVis 24 hpi.csv	0.0013152	m+H	1	999	774.5087361	43.5364	0.0013152
478	343.1900024	452.8368225	18.72458267	13.14466763	15.49472237	15.52107048	12.31729507	11.10334682	8.417463303	9.961783409	9.853939056	9.626349449	16.94697762	16.19970703	17.33403969	14.96190548	15.16294003	5.711901188	8.757389069	6.378448486	8.871891022	0	SO_local_POS MarVis 24 hpi.csv	0.0013152	m+Na	0	954	475.8260303	-	0.0013152
4802	321.4018555	875.3078003	32.39806747	24.83792114	25.53603745	28.58115578	58.39547348	13.77667713	12.17784214	17.92134666	18.63318062	13.39069748	22.06067657	21.29346085	39.58581924	21.8478241	22.24186897	12.23468113	12.72258282	12.49117279	17.18049431	0	SO_local_POS MarVis 24 hpi.csv	0.0013732	m+H	0	942	876.3150719	41.3202	0.0013732
143	381.3027649	375.2577515	141.9146576	87.23617554	93.78152466	167.102066	86.46472168	72.02838898	75.74775696	60.85849762	87.59816742	85.10483551	257.9926147	127.9765778	252.7884674	290.7641296	184.4563293	64.44996643	53.92634964	66.04503632	81.17113495	0	SO_local_POS MarVis 24 hpi.csv	0.0014337	m+Na	1	4838	399.2503209	23.6013	0.0014337
230	475.2562256	578.2611084	94.47820282	116.3401718	90.62393951	156.6616516	201.6602173	41.42536163	73.33798218	107.3611069	68.59051514	79.05660248	163.6908417	266.1342468	302.6966553	221.888092	351.9194641	60.35531235	60.3315506	68.13041687	89.5732193	0	SO_local_POS MarVis 24 hpi.csv	0.0014807	m+H	0	879	579.2683988	16033	0.0014807
90	329.6568298	415.2697754	101.3811646	70.36038971	54.76575089	100.6201248	74.25524139	41.77954865	46.96515274	43.73351669	51.33198929	42.57944107	59.72868729	52.82940674	112.2643738	59.86902237	54.87754059	39.33568573	39.88373566	36.8704071	49.927948	0	SO_local_POS MarVis 24 hpi.csv	0.0015459	m+H	0	0	416.2770491	-	0.0015459
822	343.1900024	463.3257446	83.86771393	72.55175781	69.61692047	131.3749237	86.70820618	51.78711319	48.18344879	51.56571198	55.27756882	50.12449646	71.03510284	59.68602753	142.6594543	70.85938263	56.53437805	37.83753967	40.65056992	43.77967072	55.67549133	0	SO_local_POS MarVis 24 hpi.csv	0.0015966	m+H	0	988	464.3330149	17619	0.0015966
272	381.3019409	765.465271	19.16007423	19.3276577	18.80057144	26.25363541	17.9849987	10.26411247	10.33550739	9.406100273	13.7073679	15.8144474	27.30371475	14.73316383	41.8236351	39.86062622	22.86821365	7.273693085	7.4796381	10.13410187	12.33683968	0	SO_local_POS MarVis 24 hpi.csv	0.0017685	m+H	1	995	767.4758778	34745	0.0017685
114	381.293396	397.4498291	3.593432665	3.89658618	6.215824604	7.173541069	3.994386673	3.348995924	3.473282099	2.325976849	3.278160095	3.726642847	15.0984354	9.530665398	15.46744537	20.73332977	9.627173424	2.67540884	2.669139147	2.918467522	3.95425415	0	SO_local_POS MarVis 24 hpi.csv	0.001778	m+H	0	0	398.4571186	-	0.001778
3726	159.3905792	194.0928345	88.99306488	48.39167023	52.67276001	83.8431015	58.14219666	11.48570538	32.52824402	32.69150162	37.1448555	14.67124748	43.50138855	33.01691437	86.40144348	47.38666534	45.32518005	21.32793236	21.84553146	17.33510971	31.36526108	0	SO_local_POS MarVis 24 hpi.csv	0.0018762	m+H	0	0	195.1001045	-	0.0018762
662	329.6564941	407.2855835	156.353775	122.6220551	91.03342438	168.6416473	126.1467819	64.68144989	74.60619354	71.62454224	86.64855194	76.22845459	86.58034515	91.35178375	172.5134583	97.06227875	97.61174011	63.33479309	64.11814117	57.96675491	81.83067322	0	SO_local_POS MarVis 24 hpi.csv	0.0018762	m+H	0	989	408.2928738	9.3615	0.0018762
317	329.6563416	418.2785339	31.89874268	27.22718048	23.35280418	39.94491196	25.00707054	12.06097603	14.40542126	13.90970612	14.94952202	15.306777	21.42492676	25.56372643	41.95644379	25.62384987	23.33802795	9.873147011	15.82428455	8.829611778	13.14301968	0	SO_local_POS MarVis 24 hpi.csv	0.0018965	m+H	0	0	419.2858108	-	0.0018965
370	381.3019714	375.257019	21.79625511	10.91116905	10.41433716	19.68927193	10.10295296	9.320033073	7.864211082	7.494558811	13.06157017	9.228524208	32.6435051	17.99968529	27.90165138	40.135849	13.14358044	7.262579441	5.925209999	8.278966904	8.745686531	0	SO_local_POS MarVis 24 hpi.csv	0.0018965	m+Na	2	4760	400.2529429	23.6013	0.0018965
3130	305.6855774	413.1354065	15.49670315	11.99830437	14.71162891	24.05419159	15.07069588	8.467887878	2.865742445	6.876416683	8.253763199	4.263366699	6.128993988	7.015295029	14.53730583	8.730696678	14.13726711	5.043680668	3.145908117	1.252098799	3.133959532	0	SO_local_POS MarVis 24 hpi.csv	0.001917	m+H	0	0	414.1426952	-	0.001917
137	329.656311	395.7947998	71.40117645	58.16376495	47.93143082	84.32796478	53.11988068	30.5136528	34.61355972	33.59579086	37.1221962	34.41855621	50.58281326	51.34980011	88.6020813	56.82542419	53.0403595	23.08895874	33.6607399	22.37922096	34.98791504	0	SO_local_POS MarVis 24 hpi.csv	0.0019586	m+Na	0	1979	418.7840328	12.3873	0.0019586
2376	348.5794983	600.0984497	51.69876862	24.71410561	22.27046585	25.41580772	19.26343346	12.15814209	9.012530327	6.938034534	8.90305233	8.51271534	14.61215401	14.3670845	27.68675423	9.746764183	18.64633751	8.449625015	10.13475132	5.593644142	5.263999939	0	SO_local_POS MarVis 24 hpi.csv	0.0019586	m+H	0	0	601.1057055	-	0.0019586
170	381.2856445	772.4969482	82.4238205	45.54072571	56.34640884	100.2830582	52.20510864	37.3842659	46.88529587	28.53570938	56.83503723	60.83683014	211.6758881	97.22429657	235.9807739	275.3873596	117.221817	25.66701508	21.46435356	38.30495071	40.09550095	0	SO_local_POS MarVis 24 hpi.csv	0.0020119	m+H	0	999	773.504217	43.5364	0.0020119
147	381.3009338	765.4650879	54.14202499	37.38896179	46.11257553	71.20425415	48.05210495	23.61890411	31.87390709	26.22622871	35.47037506	40.08660126	60.68610382	40.00516129	111.8412476	90.84174347	56.92520905	19.73522377	17.40594673	24.6463356	34.81952667	0	SO_local_POS MarVis 24 hpi.csv	0.0021116	m+H	0	995	766.4723716	34745	0.0021116
25	384.3943787	248.1780853	30.72660255	31.65493202	22.55893898	39.9135704	29.55011368	18.25734901	15.85255241	21.71365356	18.12188148	18.91401291	26.88458824	22.60879898	57.42327881	28.53166962	25.38318253	15.22371578	20.62350082	11.06116295	19.78420639	0	SO_local_POS MarVis 24 hpi.csv	0.0021344	m+H	0	0	249.1853582	-	0.0021344
706	298.4377441	899.170166	54.85771561	44.84680176	65.48458099	69.17221069	45.29301834	13.5688982	4.580073357	7.146722317	25.61732292	5.924190998	39.58162689	49.21257782	144.1967316	46.19620514	73.13098145	2.789098024	23.95526886	2.938453674	13.440732	0	SO_local_POS MarVis 24 hpi.csv	0.0021344	m+H	0	0	900.1774445	-	0.0021344
138	154.1508179	489.7566833	8.781555176	13.78610897	4.694449425	7.710129738	16.35179329	7.008167267	6.186118126	4.407550335	7.736179829	5.606969357	1.208920598	0.5080443025	1.561476111	0.9357105494	0.5377162695	3.876342773	5.084348202	4.143976688	3.810724735	0	SO_local_POS MarVis 24 hpi.csv	0.0021574	m+H	0	0	490.7639721	-	0.0021574
1151	360.4303589	749.307251	112.0633011	112.21315	123.7753601	184.0210571	102.3961639	51.41910172	94.1555481	79.2651825	90.72344208	99.83512878	121.9781647	108.9218597	146.4411926	111.9328308	97.88497162	42.90018463	85.13072968	69.0746994	85.61739349	0	SO_local_POS MarVis 24 hpi.csv	0.0021574	m+H	0	0	750.314526	-	0.0021574
158	329.6564026	414.7686462	206.3602905	148.9426117	110.9936676	203.2404022	146.6459808	88.23567963	92.78114319	96.27135468	101.8670959	89.17610168	115.0332489	103.4945679	234.115509	118.1361923	118.9151764	83.69081116	81.08277893	77.27683258	107.098259	0	SO_local_POS MarVis 24 hpi.csv	0.002228	m+H	0	995	415.7759177	13.3663	0.002228
1635	341.4031372	402.0758362	18.49584579	10.13406181	9.212295532	17.66758728	12.91571522	5.268368244	5.102770329	8.027381897	6.509335995	5.350151062	9.111860275	16.3414917	8.318147659	11.90007877	17.01968384	4.642838955	5.549409866	6.740715027	7.586483479	0	SO_local_POS MarVis 24 hpi.csv	0.0022521	m+H	0	0	403.0831171	-	0.0022521
333	298.6026611	539.6065063	47.18442535	34.58879471	30.49084473	34.42273331	29.56828117	14.39631462	11.07615566	11.62762547	23.57369041	14.02544308	27.55599213	26.87743568	60.81921768	48.53738022	33.19087982	12.81315613	17.88591576	8.421512604	13.72188759	0	SO_local_POS MarVis 24 hpi.csv	0.0022764	m+H	0	952	540.6138068	-	0.0022764
352	329.6557617	395.7984619	10.16662598	7.705107212	6.491392612	11.61835098	7.318988323	4.382503986	3.865889549	4.084079266	5.11722374	4.097877502	7.32504034	8.183667183	10.96236515	8.28834343	6.334611893	2.79808259	4.344875336	3.438964844	5.177859306	0	SO_local_POS MarVis 24 hpi.csv	0.0022764	m+Na	1	1971	419.7910448	12.3873	0.0022764
2590	300.52771	597.0766602	7.776351929	9.394446373	6.482587814	14.87526798	12.42879391	4.351448536	4.304266453	5.904865265	5.736166	4.514676094	5.265665531	7.63664484	16.23646927	5.081102848	10.14318466	3.875755548	4.027227402	4.28046608	4.314985275	0	SO_local_POS MarVis 24 hpi.csv	0.0022764	m+H	0	0	598.0839512	-	0.0022764
4376	277.2601624	629.6650391	12.03396606	10.49238968	28.27020264	11.8535881	11.69077587	5.227182388	9.132615089	9.249808311	6.803122997	9.991178513	6.412665367	12.2748642	10.54560375	10.28876019	13.66451168	2.295112848	5.240993977	2.401165009	3.026488543	0	SO_local_POS MarVis 24 hpi.csv	0.0022764	m+H	0	0	630.6722915	-	0.0022764
15	70.89995575	179.0964813	18.68205452	10.70213032	7.779490948	21.95847321	17.46518135	12.84950447	17.5236702	13.8384552	16.88983727	37.66790771	1.892032981	2.009947777	4.911981583	1.963492393	1.643218398	6.305420399	8.368052483	6.104546547	7.431370258	0	SO_local_POS MarVis 24 hpi.csv	0.0023009	m+H	0	0	180.1037515	-	0.0023009
815	320.9502563	819.1446533	30.63263512	24.00592995	15.44274139	26.36213493	16.13153267	9.26367569	10.77520275	14.66486263	9.319916725	8.056769371	17.64887047	13.41838169	31.03444099	18.76201057	14.2124691	7.731188774	6.956513405	7.5185256	13.32145786	0	SO_local_POS MarVis 24 hpi.csv	0.0023762	m+H	1	976	821.1552842	-	0.0023762
4693	337.0510254	315.0172729	77.64842987	54.92842102	43.9265213	67.39377594	44.4162674	17.40302658	28.4747467	33.45375824	30.47471809	28.87480164	45.85569382	38.19581223	73.89744568	21.62303162	34.85478973	13.93705177	16.25312614	13.91977215	28.22788048	0	SO_local_POS MarVis 24 hpi.csv	0.0023762	m+H	0	0	316.0245542	-	0.0023762
4179	233.9087524	318.0744019	20.76154327	11.66674614	41.85408783	7.621197224	16.92294884	2.447113991	6.791309834	7.238575935	5.533184052	3.390620947	8.775225639	28.38447571	14.32622623	6.982809067	9.221377373	2.923497677	6.696644783	3.949341059	2.780500174	0	SO_local_POS MarVis 24 hpi.csv	0.002389	m+H	0	0	319.0816882	-	0.002389
2241	320.95224	773.7089844	30.78474236	16.35115051	23.88653755	23.99510574	19.80091667	15.69076824	10.96585178	15.99912643	13.91138172	9.89311409	19.17486	18.49916458	34.27837753	14.14101505	16.85269356	13.1268301	8.093283653	10.54070091	11.01901722	0	SO_local_POS MarVis 24 hpi.csv	0.0024804	m+H	0	0	774.7162368	-	0.0024804
1012	329.65625	423.7543945	17.01607513	13.97011089	8.256155968	17.60382843	8.906006813	6.829921722	7.545248985	7.019946098	7.770597935	6.376043797	7.766418934	11.96127892	19.57045174	10.59868813	8.237090111	7.118879795	6.897747517	5.755737782	6.986074448	0	SO_local_POS MarVis 24 hpi.csv	0.0025071	m+H	0	976	424.7616652	-	0.0025071
2505	320.9641724	754.2365723	153.0978851	112.6235886	132.8002777	120.8438644	105.222435	65.61185455	62.40959167	94.59722137	62.27609253	55.47454071	82.31752777	107.2067795	163.1153564	92.48083496	101.2429352	54.85545731	65.20669556	53.2828598	67.09844208	0	SO_local_POS MarVis 24 hpi.csv	0.0025341	m+Na	2	5883	779.2324993	33.7017	0.0025341
3131	320.9888306	754.234436	46.71921158	27.0248661	41.1495018	46.06958389	45.43255234	25.45580673	22.3059864	26.30290794	20.86177063	19.99524689	30.271595	25.57522392	51.50119781	26.3897171	37.94921875	25.99423218	14.0033102	17.95524216	20.85271263	0	SO_local_POS MarVis 24 hpi.csv	0.0025341	m+NH4	0	5869	772.268281	24.9096	0.0025341
140	204.6584625	578.1654663	156.3196869	122.2131424	142.1936035	164.5798492	99.77146149	34.7611351	62.87409973	155.493988	56.23127747	71.46168518	13.55750179	48.6545372	12.69440746	21.62703514	54.80208206	17.6760807	43.23552704	9.46860981	23.15285492	0	SO_local_POS MarVis 24 hpi.csv	0.0025341	m+H	0	962	579.1727154	22.9406	0.0025341
402	243.1601868	572.0927124	10.5088625	10.6568346	6.999610901	20.13619804	12.96075153	5.910565376	6.660815239	11.86312103	8.82853508	8.089222908	9.80883503	19.67053795	16.9240036	17.08692169	16.13943863	3.58749485	4.149321556	3.305840731	3.792226791	0	SO_local_POS MarVis 24 hpi.csv	0.0025341	m+H	0	0	573.1000069	-	0.0025341
4434	383.3751831	327.9942627	36.90507889	27.90804482	39.28121185	37.33553696	29.09387779	17.07442474	18.24828911	25.80623055	18.83984756	18.64478874	27.91052437	23.71651459	19.88819313	22.70389366	21.26515388	16.44256401	17.54687119	3.715638161	21.69787788	0	SO_local_POS MarVis 24 hpi.csv	0.0025341	m+Na	2	3596	352.9901764	7.7531	0.0025341
3849	343.480957	463.8285217	8.151743889	6.092908382	5.555679321	7.446908951	6.824882984	3.073316574	3.473942995	3.168786287	5.052494526	4.50925827	3.812685251	4.553015232	6.763801098	5.353637695	3.097592592	2.851039886	3.520290852	1.64389801	2.975624323	0	SO_local_POS MarVis 24 hpi.csv	0.0025615	m+H	1	983	465.8391545	10.6485	0.0025615
2403	381.3037109	771.383728	12.84293175	9.705438614	6.641182899	12.96415234	8.738910675	5.178656101	4.230204582	6.235564232	6.466326237	2.913849831	6.114607811	7.119762897	12.78885555	5.582573891	9.985780716	3.248773813	4.148841858	2.828439713	3.677932024	0	SO_local_POS MarVis 24 hpi.csv	0.0025891	m+H	0	0	772.3910265	-	0.0025891
525	326.410553	844.2562256	9.529114723	10.65886211	7.130850315	22.15941429	16.4360981	3.511693716	3.664292812	12.57589436	8.068015099	6.873250484	11.37177372	13.51019192	17.22328377	19.72898865	23.24188423	1.373067617	5.075633049	1.059008956	2.919819117	0	SO_local_POS MarVis 24 hpi.csv	0.002603	m+H	1	992	846.2668378	31.7597	0.002603
2918	307.1152344	165.0542297	66.09824371	46.18520355	55.62213135	73.53479004	64.27514648	35.68353271	27.01979637	43.55305099	43.04935074	28.09251595	33.92630386	29.26093674	61.76315689	42.31513596	37.19061279	25.80397415	31.97405624	13.83850574	15.91103458	0	SO_local_POS MarVis 24 hpi.csv	0.0026594	m+H	0	0	166.0615065	-	0.0026594
664	402.4867859	325.1752625	15.16497326	11.64398384	9.043727875	17.89901352	18.82391548	8.110804558	7.677800655	3.298443079	8.688961029	7.199678421	11.28610897	22.08949089	22.93377495	11.33682823	19.84327698	6.631083488	9.512224197	5.632048607	6.097318172	0	SO_local_POS MarVis 24 hpi.csv	0.0026594	m+H	0	0	326.1825257	-	0.0026594
861	283.6272278	547.1139526	31.69329834	20.09736443	38.40558243	41.16485977	22.47665024	8.987084389	8.946519852	21.43753815	12.56245422	12.40015793	27.90096283	29.49857903	38.38493729	37.24181747	42.06866837	14.89031887	8.003677368	5.665673733	17.02222443	0	SO_local_POS MarVis 24 hpi.csv	0.002761	m+Na	1	815	571.106548	-	0.002761
1198	319.9232788	949.7471313	7.754567146	5.724211216	9.477947235	10.26220322	8.473306656	3.353393078	2.589796543	4.017709732	6.192469597	4.480074883	5.765693665	6.175981522	12.22410679	9.643115044	10.88538647	1.397371054	4.012013912	1.540770769	2.739162207	0	SO_local_POS MarVis 24 hpi.csv	0.002761	m+H	0	0	950.7543987	-	0.002761
2064	343.0149841	463.3240967	18.65464592	14.39670658	15.91548061	17.4535141	18.41155434	9.036156654	9.380848885	11.84402657	12.26667118	10.04894257	12.81054401	11.69633865	27.10144806	12.96388531	10.52703762	7.595897675	8.45067215	7.416217327	10.82638836	0	SO_local_POS MarVis 24 hpi.csv	0.0027759	m+H	1	988	465.3347329	17619	0.0027759
2897	329.6551819	423.7549133	10.00198364	5.492413998	3.213541508	7.506914139	4.604123592	3.071623564	3.446789026	4.135186672	3.1006248	2.745779037	4.240718365	4.118602276	6.583579063	3.221827745	5.047855854	2.321416378	2.553313494	2.604397774	2.858051777	0	SO_local_POS MarVis 24 hpi.csv	0.0027759	m+H	2	976	426.7689016	-	0.0027759
1026	451.2415771	490.3297424	139.1274109	90.47429657	78.74964905	164.7738037	85.5822525	73.44465637	85.46709442	53.45846939	92.19137573	87.02587128	65.98267365	49.82448578	24.28106689	65.16603851	49.17991257	44.38176727	12.37005043	40.29189682	58.89027405	0	SO_local_POS MarVis 24 hpi.csv	0.0027908	m+H	0	969	491.3370338	25.5751	0.0027908
3331	298.4657288	547.5946655	78.01568604	50.14978027	64.43891907	79.16207886	63.34412766	21.57837486	20.85118675	35.32676315	38.95419693	22.74541664	57.77962875	45.75566483	87.62647247	47.69293213	34.76475906	20.93728638	35.49081039	14.17287922	18.79849625	0	SO_local_POS MarVis 24 hpi.csv	0.0027908	m+H	0	0	548.6019303	-	0.0027908
3521	296.0621338	147.0521393	96.44672394	60.55308151	61.45825577	96.14381409	68.91413116	7.427625179	12.35796261	4.155729771	7.58569479	15.15539646	51.6143074	50.57040405	83.04073334	48.93548965	53.80155563	11.32724094	36.29495621	12.59183979	54.66540527	0	SO_local_POS MarVis 24 hpi.csv	0.0027908	m+H	2	782	150.0661131	-	0.0027908
3105	438.6271057	606.3743286	22.14519882	22.61441612	15.4729166	34.99272537	24.3117485	13.0470953	12.26216793	18.36960793	21.16491508	12.93200493	14.31244946	11.29382229	13.62145233	15.52297974	16.82164955	12.02613258	10.20595264	5.820297718	9.63519001	0	SO_local_POS MarVis 24 hpi.csv	0.0028208	m+H	0	0	607.3816195	-	0.0028208
725	329.6563416	406.7850952	289.711731	226.2409515	172.9334259	319.6227722	229.0762177	123.729393	145.1405487	136.0217285	154.6669159	144.6634521	162.5512543	155.2235718	338.488739	182.6576233	192.6609955	113.6294022	124.4280396	109.0845566	163.8674774	0	SO_local_POS MarVis 24 hpi.csv	0.0029129	m+H	0	999	407.7923628	17.3182	0.0029129
864	405.6088562	602.137146	22.34245491	46.90991211	32.90337753	56.32646942	46.20473862	21.80362892	18.46817589	31.62957191	23.20760918	5.727850914	44.39229965	44.48549652	36.50366211	36.360569	51.57690811	7.857264996	19.57635117	11.84245586	9.197050095	0	SO_local_POS MarVis 24 hpi.csv	0.0029129	m+H	0	923	603.144413	20.2749	0.0029129
461	326.5256348	844.258728	36.78914642	31.78075409	16.54663086	59.2220726	46.52921295	12.12036133	11.88522053	30.4993	22.17920113	19.95799637	30.93424797	35.41184998	46.93888474	51.456604	52.4353714	6.867106915	15.78649044	7.638701439	13.02989292	0	SO_local_POS MarVis 24 hpi.csv	0.002976	m+H	0	992	845.2660092	31.7597	0.002976
2852	302.0927429	960.2623901	672.2072144	546.7423096	635.8251343	720.1095581	629.4702759	326.0717468	256.1907349	536.5250854	394.4028625	71.26099396	445.1566162	396.0999756	889.5848389	479.2685852	495.7927551	239.0446777	320.3287354	199.8194275	278.1298828	0	SO_local_POS MarVis 24 hpi.csv	0.002976	m+H	0	3886	961.2696427	44.7586	0.002976
3054	382.302948	371.382843	15.62194729	11.8092308	20.65821266	13.25731087	22.34234428	10.10346413	7.638966084	11.64670181	9.172598839	8.872894287	13.01184845	10.35046673	20.7223053	18.06641769	13.86268044	7.127385616	8.214075089	7.186072826	10.94923687	0	SO_local_POS MarVis 24 hpi.csv	0.002976	m+NH4	2	943	391.4233742	-	0.002976
2584	222.0970917	612.1686401	56.54347229	44.1861496	50.92101288	66.63954926	44.31016922	19.76863098	6.057319641	32.568573	25.61019325	8.781386375	19.75675964	66.07279968	66.49546814	26.51196671	68.23287964	5.104291916	19.18496323	0.5699455738	4.230617523	0	SO_local_POS MarVis 24 hpi.csv	0.0030404	m+Na	0	2912	635.157879	23.9808	0.0030404
120	381.3038635	434.3302917	35.69471359	27.97971916	25.0419178	45.06447601	22.51213264	18.72011566	19.39902306	14.96337891	23.51015091	29.27366447	56.34016418	28.31263733	74.96650696	65.18488312	36.38092804	14.45957184	12.49205208	19.44779015	19.53194427	0	SO_local_POS MarVis 24 hpi.csv	0.0030731	m+H	0	996	435.3375706	24.3231	0.0030731
506	383.396637	659.1947021	25.12530899	50.54040527	28.7482605	12.03341961	28.11363411	19.81792831	13.84632683	20.88178825	26.31488037	7.575615406	28.83941841	29.99247551	58.1132164	62.70851898	30.05019569	9.821708679	17.18997574	8.853665352	11.69182777	0	SO_local_POS MarVis 24 hpi.csv	0.0030731	m+H	0	0	660.2019701	-	0.0030731
522	158.8760986	146.1670074	18.10635948	9.71037674	8.131735802	12.60046768	8.504348755	6.214551926	6.7872262	7.363442898	7.724960804	6.897773266	5.074185848	3.738856316	9.55228138	7.280780315	4.546897411	3.00985074	6.756772518	3.539754868	2.816553831	0	SO_local_POS MarVis 24 hpi.csv	0.0031062	m+H	0	0	147.1742817	-	0.0031062
618	343.1900024	463.8267212	55.85649109	47.9245491	39.72463226	70.61539459	51.99647141	25.949049	24.44038391	27.4065876	32.55353928	34.62024689	42.03572464	33.2330246	69.82427216	44.39725113	35.89199448	32.21789932	32.64251709	25.11741447	34.67077637	0	SO_local_POS MarVis 24 hpi.csv	0.0031734	m+H	0	983	464.8339847	10.6485	0.0031734
1883	222.1291504	612.1678467	13.22856998	9.024074554	12.06747341	19.84705162	10.60790443	5.276016712	1.943151236	8.68679142	6.081712246	1.315237284	5.890302181	18.46176147	17.94421196	6.881925106	19.68519211	1.458602548	5.814521313	0.1276506484	0.7861811519	0	SO_local_POS MarVis 24 hpi.csv	0.0031734	m+Na	1	2895	636.1603988	23.9808	0.0031734
269	336.2069397	140.9982452	217.252182	143.3328552	130.1999512	106.6881332	187.7580109	69.89698792	91.47372437	92.12999725	104.305191	106.1863251	34.05847549	80.08670807	13.46234608	69.87691498	40.73810577	88.75091553	85.14199066	84.69090271	108.2123566	0	SO_local_POS MarVis 24 hpi.csv	0.003242	m+NH4	0	911	159.0320692	-	0.003242
3643	294.3170776	721.1383057	112.0654755	74.66812897	32.11520767	84.25546265	72.21749878	21.15136337	20.42639351	41.24051285	20.16261864	18.04051399	45.29714203	53.3812294	55.23845291	34.49834442	77.56381226	27.94405365	21.39386368	11.66761494	19.08791924	0	SO_local_POS MarVis 24 hpi.csv	0.0032769	m+Na	0	869	744.1275394	-	0.0032769
577	405.6253967	586.1679077	231.9581604	252.1718903	180.0247803	272.9327698	205.6541901	121.7811432	72.56930542	183.6447296	135.6943207	81.29511261	157.6961975	216.3020325	362.9629517	171.3147888	238.6886749	77.99447632	112.2689209	7.141059875	95.8609314	0	SO_local_POS MarVis 24 hpi.csv	0.0034201	m+H	0	973	587.1751851	23.0975	0.0034201
1521	102.197998	249.0865326	27.83273125	9.144884109	7.421988487	19.66174316	9.912665367	6.432066441	4.817900658	5.42885685	5.747239113	6.491017818	7.872377872	151.3260803	29.43958664	9.606755257	386.0721741	5.325668812	8.483752251	5.320011139	5.363708973	0	SO_local_POS MarVis 24 hpi.csv	0.0034201	m+H	0	0	250.0938136	-	0.0034201
595	448.2082214	366.280304	92.04786682	82.91858673	69.63220978	119.7086182	84.09708405	50.26437759	62.45732498	41.54026031	51.33649826	32.91716003	68.37029266	65.04566193	124.0891571	70.19781494	59.09568024	56.74992752	53.64893723	68.16655731	55.99707031	0	SO_local_POS MarVis 24 hpi.csv	0.0034385	m+H	0	0	367.2875924	-	0.0034385
1960	329.6560669	500.0951538	28.23392868	20.53588676	21.41484642	33.55962753	14.7756815	5.536808014	9.534942627	19.94862938	10.1495018	7.871095657	4.161085606	16.02484512	10.58015823	5.99458456	17.93038368	3.861863136	5.609939098	1.957266927	5.194542408	0	SO_local_POS MarVis 24 hpi.csv	0.0034941	m+H	0	893	501.102421	-	0.0034941
180	154.1554413	489.2561646	14.92863274	30.14678001	11.76332378	17.54546738	30.83745575	13.6086483	13.93004513	9.085456848	15.16609001	18.19736862	3.940955162	2.85713625	6.498567581	3.202281952	4.390173435	6.940167904	12.72785473	10.14723873	9.429562569	0	SO_local_POS MarVis 24 hpi.csv	0.0034941	m+H	0	0	490.2634266	-	0.0034941
897	329.656311	406.7827454	55.96347046	45.36800003	33.31025314	58.5041275	44.41934967	24.92866898	26.33181381	26.96732712	30.4714222	26.67773056	29.76866531	31.13427925	63.7101059	34.4271431	35.77328491	21.82280731	25.54104424	19.77080727	33.13085556	0	SO_local_POS MarVis 24 hpi.csv	0.0035128	m+H	1	999	408.7933569	17.3182	0.0035128
2327	320.9641724	754.2423706	1199.231323	968.5792847	1091.917603	1051.595825	773.2609863	601.9537354	567.2662354	743.6081543	718.0116577	486.1677246	716.3347168	839.1738892	1234.48645	764.9171753	917.1137695	546.4344482	470.7150574	533.8557739	760.2485352	0	SO_local_POS MarVis 24 hpi.csv	0.0035128	m+Na	0	3911	777.2315918	33.7017	0.0035128
532	203.6361389	578.1663208	24.76281929	28.60551453	36.69806671	33.81549072	25.61463165	12.33314514	23.4242363	40.58598328	10.53534031	16.38594627	3.459247589	10.97737217	20.06967545	5.202598095	14.30296993	3.648272038	6.312487125	2.620676517	7.823356152	0	SO_local_POS MarVis 24 hpi.csv	0.0035316	m+H	1	962	580.1769266	22.9406	0.0035316
1599	315.5951538	548.1186523	34.91937637	47.13625336	43.66544342	49.50965118	55.1017952	23.57541275	24.4067173	42.88386917	32.52526474	31.36944389	18.83854675	14.09591389	64.02977753	27.73632813	23.22340202	13.11928368	8.840026855	12.58943558	16.15193748	0	SO_local_POS MarVis 24 hpi.csv	0.0036079	m+H	2	1966	551.1326413	24714	0.0036079
3010	343.4358521	235.3274231	29.50881004	36.92079163	30.17474937	64.50437927	36.94856644	22.8018055	21.55982399	20.68154144	22.16283226	17.51618195	29.71063042	26.21945953	27.34871483	32.62876129	35.68196106	8.886292458	21.37952423	14.00840759	29.5577755	0	SO_local_POS MarVis 24 hpi.csv	0.0036079	m+H	0	0	236.3346999	-	0.0036079
4814	206.0839081	582.1568604	42.85942459	36.24670029	24.24317551	65.21081543	34.66903305	15.58265495	22.24090576	28.78948021	15.21332169	17.30039597	10.19417477	48.44224548	34.95326614	8.22437191	30.40464973	6.430428505	6.955739498	2.498106956	6.165138721	0	SO_local_POS MarVis 24 hpi.csv	0.0036079	m+Na	0	1919	605.1461076	-	0.0036079
128	211.2798767	602.8196411	6.85603857	11.42269135	5.204190731	4.866224766	11.76738548	5.208649635	3.448245287	1.351183534	4.740015984	3.092113256	1.048157096	0.3243465126	1.733225226	1.133526802	0.7858611941	1.663276792	4.613134861	3.258042812	2.956810713	0	SO_local_POS MarVis 24 hpi.csv	0.0036467	m+H	0	0	603.8268971	-	0.0036467
1090	335.1571045	297.0397949	134.4384766	163.1077118	150.6165009	260.431366	179.3973846	87.95715332	103.7337189	116.5411072	42.17235184	90.95767212	115.397995	132.8242188	271.2128296	172.2166595	129.6928864	116.7626724	93.11363983	87.65939331	100.1156998	0	SO_local_POS MarVis 24 hpi.csv	0.0036467	m+H	0	0	298.0470571	-	0.0036467
4566	373.6672058	258.1272278	60.38079453	34.50601578	40.78147888	49.52350616	32.37267303	29.00167656	14.93065453	19.71250916	26.63168144	15.43412304	34.17752075	26.86615181	51.09127426	30.58629227	21.55999374	21.35899544	6.038475513	19.15712929	21.83598137	0	SO_local_POS MarVis 24 hpi.csv	0.0037255	m+H	0	0	259.1345007	-	0.0037255
3191	297.7788086	715.1403809	48.90931702	38.50282288	44.26678085	68.27550507	47.55157089	12.89302063	7.393391609	37.43467331	38.12240219	6.618494511	32.75925446	37.84197235	43.02921295	30.51160431	49.76832962	10.18071747	20.70311737	2.919362783	9.256652832	0	SO_local_POS MarVis 24 hpi.csv	0.0037655	m+H	0	0	716.1476871	-	0.0037655
4617	245.5433502	217.0624695	19.96217155	16.54720306	17.72763443	26.4185524	19.73302269	10.56902313	9.032823563	10.18425846	13.48912716	11.56459141	11.35700226	11.94022274	27.7903347	15.41561127	11.1394434	10.04871273	10.60999966	10.21892262	9.290971756	0	SO_local_POS MarVis 24 hpi.csv	0.0037655	m+NH4	0	945	235.0962898	-	0.0037655
201	299.0049744	960.2590942	43.10971832	70.55124664	64.98682404	85.41318512	73.7140274	26.47998428	42.88578796	25.47789764	59.96170044	39.52305222	62.46043396	62.49786377	122.6925659	79.57347107	70.37823486	15.17503548	44.77935791	32.29680252	37.4889183	0	SO_local_POS MarVis 24 hpi.csv	0.0038059	m+Na	0	3825	983.248307	32.2616	0.0038059
2209	383.303009	325.9947815	106.347702	82.51925659	108.2788315	99.69064331	74.67567444	47.11541748	48.68313599	72.43671417	48.60544586	47.44655991	80.87213135	67.59342194	183.6434021	71.56627655	58.41435623	49.00138855	51.71504593	56.21236801	51.66053391	0	SO_local_POS MarVis 24 hpi.csv	0.0038468	m+Na	2	2974	350.9906942	-	0.0038468
132	381.3032227	436.3167725	7.319952965	4.923210621	3.327353477	7.844532013	3.56969738	3.341967344	3.591055393	2.440047026	4.417059898	4.64651823	9.041544914	5.804831982	11.08625221	10.42389965	5.000797749	3.275957108	2.401923895	2.979068756	3.35807991	0	SO_local_POS MarVis 24 hpi.csv	0.0038881	m+H	0	0	437.3240579	-	0.0038881
53	381.303772	434.3310547	8.455975533	6.737927914	6.774582863	11.80459976	7.208575726	4.786642075	5.575493336	4.571372032	7.051600933	7.350879669	14.2767725	9.1682024	20.03625679	17.11184692	10.03172779	2.738733768	3.656116486	5.803655148	7.067547321	0	SO_local_POS MarVis 24 hpi.csv	0.0039089	m+H	1	996	436.3416964	24.3231	0.0039089
92	406.0355835	518.2936401	43.15979767	22.92489624	30.50217056	58.71639252	28.03517342	13.7509861	10.67570877	47.44654465	18.85058594	11.17038441	5.420366287	6.869795322	24.28760147	8.383274078	6.648709774	10.0071516	10.16704082	2.871400356	4.436885357	0	SO_local_POS MarVis 24 hpi.csv	0.0040795	m+H	0	0	519.3009429	-	0.0040795
2	187.6107941	278.1645203	23.35560989	24.18858719	13.06283951	23.49045372	21.84073067	13.83419609	19.68300056	12.36099815	14.55605125	24.06676674	5.240261078	1.462284803	6.619924068	3.529754162	6.952223301	12.52861881	9.126407623	11.74690819	15.45100021	0	SO_local_POS MarVis 24 hpi.csv	0.0040795	m+H	1	990	280.1751416	16.43	0.0040795
36	62.11193085	262.1304932	8.666046143	7.077332497	6.646670341	9.502482414	12.9224472	6.599389076	10.27809906	4.853495121	7.69222641	10.39129829	1.856579304	0.6428858042	4.166165829	1.06302321	0.4467806518	4.349583626	6.375741005	6.974989414	4.751691341	0	SO_local_POS MarVis 24 hpi.csv	0.0041013	m+H	0	0	263.1377804	-	0.0041013
3513	331.547821	555.1116943	10.00423527	5.232821941	20.66686249	17.48548889	6.216648579	4.966565609	4.246085644	8.272666931	5.01719141	7.089663506	10.14537621	8.996107101	7.926847935	9.296183586	17.07765579	2.855534554	5.034858227	0.4484414756	3.898463726	0	SO_local_POS MarVis 24 hpi.csv	0.0041675	m+H	0	0	556.1189756	-	0.0041675
355	381.3065186	448.3423767	10.37564564	5.498738766	5.346047401	7.723860264	4.500556469	4.137831688	4.425238132	3.484904766	4.073149204	4.409230709	12.04108715	4.748393059	11.88494873	11.70421314	6.501026154	3.290269375	2.709547758	4.690910816	5.326570988	0	SO_local_POS MarVis 24 hpi.csv	0.0042347	m+H	0	0	449.3496649	-	0.0042347
1147	382.3001709	368.2235718	892.7921753	700.0211182	730.7089233	886.2599487	701.7625122	420.8862305	471.9862976	427.0370483	495.2832642	649.0734863	657.5159912	505.1270142	1109.686768	690.7290039	560.0010986	436.159668	432.479248	436.2373962	567.5670776	0	SO_local_POS MarVis 24 hpi.csv	0.0042347	m+Na	0	2937	391.2128036	22.2003	0.0042347
2388	320.9656982	754.2423706	15.07252979	5.829682827	12.70347691	11.66672611	12.78448677	6.594481468	5.356377125	7.363161564	6.740025043	5.539748192	9.845056534	7.969123363	18.90826988	7.721595287	9.664063454	5.974228382	2.706910133	1.875026584	5.770760059	0	SO_local_POS MarVis 24 hpi.csv	0.0043261	m+NH4	1	3870	773.2795479	24.9096	0.0043261
81	405.692627	590.3115234	86.12844849	46.89086533	54.86756134	109.6476593	47.63365555	29.55249023	23.23835945	76.44429016	36.03627396	22.33835983	18.46403122	9.757512093	50.1751976	20.53449059	7.978912354	8.273714066	21.6409893	4.861018658	12.05467129	0	SO_local_POS MarVis 24 hpi.csv	0.0043261	m+H	1	998	592.3221337	28.4477	0.0043261
98	406.8852234	379.2443848	46.14216232	40.90390778	44.38948059	64.02774811	35.87719345	37.18804169	13.99296379	19.97614861	25.03994942	15.86362934	8.565723419	12.12213135	17.89678574	10.10784149	13.39480877	19.36061478	18.53519058	15.57460117	32.12302017	0	SO_local_POS MarVis 24 hpi.csv	0.0043492	m+H	0	0	380.251647	-	0.0043492
112	405.5794983	558.2811279	102.3527832	64.8207016	84.27489471	145.5046082	80.01000214	44.54390717	34.90132904	104.075737	43.3346138	35.58850861	19.63205528	20.34808159	88.92756653	28.43177032	17.69434929	14.57557297	34.45830917	12.3450613	16.49518204	0	SO_local_POS MarVis 24 hpi.csv	0.0043492	m+H	0	1846	559.2884117	14075	0.0043492
4084	352.7483521	520.369812	19.39835739	13.95306492	12.94226265	18.46328545	14.40194607	7.594774723	9.279292107	8.002563477	9.12618351	8.854039192	10.99630833	8.49886322	16.96143532	13.93043709	8.97851944	6.081340313	8.492731094	7.569926262	9.021882057	0	SO_local_POS MarVis 24 hpi.csv	0.0043492	m+H	0	0	521.3771183	-	0.0043492
2795	381.8042603	688.7702026	14.89768505	13.78559589	6.498675346	11.25515652	13.63052654	8.899082184	5.712573528	9.518716812	6.934004307	5.582834244	7.808466434	9.990799904	16.25252342	7.616701126	6.146978378	3.406786203	4.122745991	3.405210257	4.938068867	0	SO_local_POS MarVis 24 hpi.csv	0.0043725	m+H	0	0	689.7774853	-	0.0043725
1324	361.4676208	814.2885132	54.26213455	45.37195587	27.47126007	53.62867737	50.80661011	23.72151184	50.01721954	75.39192963	23.18372726	48.9657402	8.43754673	21.48021126	15.34756947	7.429660797	38.16191101	9.135262489	14.82481861	17.85666084	14.1712265	0	SO_local_POS MarVis 24 hpi.csv	0.004443	m+H	0	0	815.2958066	-	0.004443
692	466.9605713	558.8875122	13.5978117	9.976885796	7.798930645	15.26741028	12.42468643	5.580239773	11.28091812	8.797935486	6.923892975	8.412021637	4.363865376	6.123844147	7.954041004	5.070263386	7.142803192	4.390290737	4.415512562	5.89659071	5.001985073	0	SO_local_POS MarVis 24 hpi.csv	0.004443	m+H	1	991	560.8981177	23566	0.004443
762	337.2420044	774.2017212	75.56748199	59.99258804	48.77629089	89.69702148	56.7365036	32.06874084	18.69268036	38.70992279	48.13418198	17.98463058	55.86053467	33.71377182	104.7270966	64.72833252	43.35975647	15.33632755	39.33583832	16.34043694	25.7050209	0	SO_local_POS MarVis 24 hpi.csv	0.0044668	m+H	1	999	776.2123658	30.6029	0.0044668
4698	278.1161804	228.1354218	36.76124191	45.66796112	14.99158669	35.90659332	25.20372963	16.61187363	16.85675812	12.40839767	5.823237896	11.98751259	17.73587799	18.95412827	32.84612656	19.63331795	20.18920135	14.67803478	8.770195961	13.2168026	16.12481308	0	SO_local_POS MarVis 24 hpi.csv	0.004612	m+H	0	0	229.1426979	-	0.004612
1327	308.0693054	734.1785889	54.2649498	34.37453079	14.39682484	42.16645813	59.35607147	23.66907692	11.12241173	34.1985321	13.36905575	13.44183636	36.0117836	22.41077805	62.70396042	27.7971611	34.6228447	12.11466122	13.44417191	7.760642529	5.847435951	0	SO_local_POS MarVis 24 hpi.csv	0.0046366	m+NH4	1	1960	753.2157761	26.2412	0.0046366
72	267.3243408	371.2805176	9.931289673	9.626609802	12.32098198	17.63172913	11.53110409	6.509829044	11.2463522	3.614794493	12.19951248	20.59953499	1.074146986	0.6024301648	3.334711313	3.403060675	1.148108244	4.351127148	4.94986248	6.000303268	6.773053169	0	SO_local_POS MarVis 24 hpi.csv	0.0046366	m+H	0	0	372.2878068	-	0.0046366
1381	133.5483093	105.0341415	13.10387707	8.905015945	9.451395035	7.66539526	9.532026291	7.871510983	4.569899559	7.73197937	7.150904655	5.042934418	6.161794662	8.855659485	12.64966393	8.3101511	10.1730032	3.741242647	7.015127659	3.353099346	3.395288706	0	SO_local_POS MarVis 24 hpi.csv	0.0046614	m+H	0	0	106.0414188	-	0.0046614
482	300.0614929	960.25354	21.0198307	19.1391201	31.09140968	20.34920692	18.35219002	9.501674652	14.84198093	15.58175373	24.2395668	13.02096844	18.39974403	23.836483	43.85055923	37.80587387	29.8563118	8.426811218	16.36099434	8.567894936	10.77908421	0	SO_local_POS MarVis 24 hpi.csv	0.0047113	m+Na	1	3799	984.2461085	32.2616	0.0047113
338	157.3440399	365.197052	23.38167	24.50231552	26.83309746	24.88690376	31.43097687	8.102309227	18.75154495	24.39275932	11.51710129	13.98958683	6.076015472	9.514820099	17.12574005	8.589369774	10.6917448	9.227516174	7.820095539	7.888790131	12.79767323	0	SO_local_POS MarVis 24 hpi.csv	0.0047618	m+H	0	0	366.2043412	-	0.0047618
49	273.4060059	392.6941223	65.94915771	47.35983658	28.71865273	70.78282928	39.38683319	29.30360031	31.26368141	23.60690117	22.86379433	33.60308075	13.61819458	15.08864975	36.60819626	23.57628441	22.18405342	20.98403931	20.08961678	20.98509789	19.30600929	0	SO_local_POS MarVis 24 hpi.csv	0.0047618	m+H	0	0	393.7014136	-	0.0047618
1028	336.2127075	501.6242065	9.824580193	7.642877102	7.880227566	10.85363007	7.69936657	4.399990559	3.178645611	4.866546154	5.188425064	2.551065445	8.611646652	4.706604958	13.40301991	8.557769775	5.927073956	3.142481804	5.862508297	3.089514494	3.725343227	0	SO_local_POS MarVis 24 hpi.csv	0.0048386	m+H	0	0	502.6314712	-	0.0048386
4281	373.7976074	600.2189941	58.9277153	55.5750885	54.8632164	95.26324463	56.84118271	27.49043083	21.27436447	6.415457249	50.47568893	32.23665237	29.15514755	44.02829742	50.40056229	57.90818024	34.17105865	21.67799377	17.6543808	12.13049698	43.53155518	0	SO_local_POS MarVis 24 hpi.csv	0.0048386	m+H	0	0	601.2262772	-	0.0048386
208	395.0101318	338.1775208	14.54112434	25.44274712	19.9965992	27.41097641	24.36781693	14.95905018	10.14016438	9.827708244	22.0243454	8.829154968	22.55953407	20.94714737	43.3355751	19.71693039	21.83671379	11.14147377	5.096387863	7.686992645	8.545425415	0	SO_local_POS MarVis 24 hpi.csv	0.0049692	m+H	0	0	339.1848048	-	0.0049692
865	329.6565857	393.7901001	32.84118271	17.35552406	15.48709011	35.70043945	23.31927109	11.98777199	14.35242844	13.02021408	16.05624962	11.00984764	17.76146126	14.50892925	38.05685043	17.32106018	17.67849159	12.2547245	12.5603857	12.29180431	15.14641666	0	SO_local_POS MarVis 24 hpi.csv	0.0050224	m+Na	0	1974	416.779326	-	0.0050224
1042	188.635025	304.068512	77.83267975	115.091362	56.93296814	80.75048065	129.0641174	57.88841248	108.3096085	74.17954254	60.56915283	119.2559357	58.80644989	6.744360447	8.553620338	73.34702301	17.61007881	53.55915451	5.775420189	8.135991096	8.17209816	0	SO_local_POS MarVis 24 hpi.csv	0.0050492	m+NH4	2	817	324.1090422	-	0.0050492
1165	310.1836243	425.2275085	31.22752762	20.44402504	13.20175743	25.31624794	21.090662	10.28239727	9.544348717	8.581970215	5.488059521	10.16823387	15.506464	17.69948387	34.34986115	12.04610634	14.61222172	11.25626183	12.55539513	12.42309475	16.39689636	0	SO_local_POS MarVis 24 hpi.csv	0.0050762	m+H	0	0	426.2347838	-	0.0050762
610	487.6484985	904.6257935	160.5515747	138.3332825	81.75738525	142.1307373	113.1455231	61.21957779	71.0535202	63.175354	64.2335434	62.3459816	74.69604492	121.2425537	214.6635895	129.3776703	82.04724121	71.27333069	74.09699249	116.3754044	64.16999817	0	SO_local_POS MarVis 24 hpi.csv	0.0050762	m+H	0	0	905.6330784	-	0.0050762
4889	352.1635132	527.8528442	11.83893299	8.009601593	6.576579571	10.84526062	8.068139076	2.561828375	4.072194576	6.457990646	5.687375546	4.241109848	6.001920223	5.688455582	8.698572159	7.374690056	4.292668819	4.117577076	4.44476223	3.985111952	4.94302845	0	SO_local_POS MarVis 24 hpi.csv	0.0050762	m+H	0	0	528.8601461	-	0.0050762
305	337.2420044	774.2026367	214.5403442	167.3052826	133.1909943	246.9548798	168.3116608	102.0171738	63.06262207	115.7489777	141.4720154	56.57742691	155.6996155	103.6354904	307.6807556	177.2429047	125.6074066	53.52200317	104.9851074	54.18388748	73.05787659	0	SO_local_POS MarVis 24 hpi.csv	0.0051305	m+H	0	999	775.209884	30.6029	0.0051305
2159	335.0574341	140.998764	123.9390106	103.1251984	74.43888855	129.6418762	92.6636734	65.56118011	67.29847717	65.96804047	74.83300018	32.54470444	79.97389221	74.0994873	76.7022934	89.61203766	94.15687561	73.49620819	60.47443008	50.6835556	75.10391998	0	SO_local_POS MarVis 24 hpi.csv	0.0051854	m+H	0	911	142.0060374	-	0.0051854
1654	253.7742462	194.0943756	31.37507629	25.78026199	26.20773315	35.45661545	24.79332733	15.56599808	19.70286751	18.95615196	22.55713463	21.8008461	20.69051552	16.09019089	49.57308197	23.06990051	20.24970055	17.38733292	15.52904606	19.18081284	12.66869068	0	SO_local_POS MarVis 24 hpi.csv	0.005297	m+H	0	0	195.1016563	-	0.005297
8	328.6192627	845.4450073	9.973391533	10.20543194	4.518735409	11.58805275	9.571188927	3.723567486	13.3112011	10.99588299	4.700166225	14.13922787	0.9840526581	0.100163877	5.237836838	3.252498627	0.254946202	1.65188396	1.574783564	3.497906685	2.30011797	0	SO_local_POS MarVis 24 hpi.csv	0.0053823	m+H	0	0	846.452288	-	0.0053823
51	455.6225891	658.4718628	54.38336945	34.8385849	30.05529976	63.85119629	40.10287094	27.01722336	30.78061867	20.78858376	29.3549614	30.3591156	15.58399773	17.43359756	36.37472153	19.31157875	16.82437515	16.01756859	14.26340961	28.87407112	13.99464989	0	SO_local_POS MarVis 24 hpi.csv	0.0053823	m+NH4	0	1988	676.5056695	-	0.0053823
3268	438.4041443	162.0335236	12.09792328	6.755390167	7.524614334	9.16014576	8.622205734	4.5286479	4.50934124	4.624330997	4.551823139	5.190524578	4.810562134	4.224647999	11.61293221	5.436038017	5.352749825	3.856146574	4.354566097	5.003869534	3.577842951	0	SO_local_POS MarVis 24 hpi.csv	0.0053823	m+H	1	973	164.044155	5.3928	0.0053823
4	399.6960144	796.2421265	286.3067627	240.9671478	126.7594604	315.8580017	261.4082336	119.6492844	278.3334045	240.414444	175.1855011	280.3582764	61.29843903	61.21279907	24.80898094	79.60734558	52.76194763	131.3856049	101.6536636	238.9562378	120.1784744	0	SO_local_POS MarVis 24 hpi.csv	0.005411	m+H	0	973	797.2493824	37.1557	0.005411
4826	340.8252258	586.0932617	29.95033646	22.39328194	20.71745682	37.98711777	21.08615875	8.541274071	12.68449116	19.67499542	11.30893707	9.053366661	14.55328751	21.0986805	19.81303406	11.68950462	22.2557869	12.41499996	9.296247482	8.835528374	14.70279694	0	SO_local_POS MarVis 24 hpi.csv	0.0054689	m+H	1	989	588.1039118	19.8133	0.0054689
4748	302.9134521	960.2547607	120.3764877	97.74172211	117.9363632	128.1510315	113.6298523	59.07288361	45.86300278	95.99842834	72.69699097	12.52372074	80.5693512	33.20406723	163.5951843	86.90816498	85.95227814	33.49180984	39.63850784	30.55226707	29.11920929	0	SO_local_POS MarVis 24 hpi.csv	0.0054981	m+H	2	3850	963.268729	44.7586	0.0054981
2215	405.5804138	558.2807617	25.31677437	10.14750385	16.09783745	24.36431122	9.185177803	7.876076698	4.766045094	25.0967865	6.713551998	3.419233561	7.393579483	12.99463463	9.056453705	3.96874547	8.866391182	1.102024078	6.645732403	0.6459797621	1.382327437	0	SO_local_POS MarVis 24 hpi.csv	0.0055865	m+H	1	1914	560.2913998	14075	0.0055865
1523	312.2464905	358.7265625	35.80789948	28.29254913	18.28945351	32.87031937	28.37752724	17.65773773	19.72968864	16.33256721	18.20000267	18.19686317	28.12363625	20.19671059	26.30171967	22.94915581	19.339571	17.82721901	17.02042007	18.45660782	18.5676384	0	SO_local_POS MarVis 24 hpi.csv	0.0055865	m+H	0	0	359.7338483	-	0.0055865
1945	298.4505005	770.0740356	11.93370152	7.503290176	11.6971302	25.6501255	14.73156929	3.758709192	4.68348217	8.161468506	7.711051941	6.308712959	8.728795052	7.892100334	22.09851265	13.9591713	13.24403381	2.689296484	6.549220085	4.220828056	7.612143517	0	SO_local_POS MarVis 24 hpi.csv	0.0056463	m+H	0	0	771.0812867	-	0.0056463
4129	152.4405212	692.1274414	13.15042114	6.634884834	29.74732971	22.25844383	11.04063511	7.020302296	3.874908686	7.723465919	9.561275482	5.224575996	6.45676899	14.67417431	7.470083237	14.51841259	24.43284225	1.242806911	6.180580616	1.006545782	2.146005392	0	SO_local_POS MarVis 24 hpi.csv	0.0057067	m+H	0	0	693.1347303	-	0.0057067
3058	478.9794312	654.3928833	28.60498047	29.69371605	27.97696877	53.095047	44.58258438	20.5010643	27.7827301	27.17863083	24.30475807	28.23000526	19.40727997	18.43144608	19.12973976	23.7793026	27.15629578	21.50112343	18.35424614	26.31895065	27.57020569	0	SO_local_POS MarVis 24 hpi.csv	0.0057371	m+H	0	0	655.4001538	-	0.0057371
3714	320.9649353	964.7530518	15.48144627	11.25868797	12.18461323	13.87141609	14.57672215	7.013089657	4.534704685	9.983921051	9.725113869	2.566277742	10.09401131	7.156084061	21.89974785	10.13977051	6.906712532	2.583159924	9.131323814	2.833784819	5.613546371	0	SO_local_POS MarVis 24 hpi.csv	0.0058294	m+H	0	0	965.7603177	-	0.0058294
4298	296.7779541	953.2296143	27.96755791	8.914516449	15	20.62504959	15.17920589	4.78644228	5.818200588	6.539913177	3.66827631	3.842807055	5.095501423	12.32097721	12.12965012	5.140205383	6.499459267	3.727411747	6.103710651	3.118358612	5.248601437	0	SO_local_POS MarVis 24 hpi.csv	0.0059547	m+H	0	0	954.2369118	-	0.0059547
3673	372.6143188	411.1072083	63.66804504	61.55369949	30.36613464	65.61206818	42.27131271	30.24304008	25.69161415	51.09430695	27.95144844	25.04255104	29.30591011	39.98919678	49.22180176	24.03072929	28.94247055	24.47561836	25.63734245	22.20262146	24.10077286	0	SO_local_POS MarVis 24 hpi.csv	0.0059547	m+H	0	0	412.1144796	-	0.0059547
434	243.7015228	175.9803162	68.68917084	51.98036194	34.57862854	78.26511383	57.42117691	30.54516029	20.9116478	4.788703918	47.66919708	25.21821976	40.70870972	50.55638885	80.77394867	64.47809601	65.86720276	9.978969574	46.23246384	17.50416946	19.32491875	0	SO_local_POS MarVis 24 hpi.csv	0.0060183	m+H	0	0	176.9875855	-	0.0060183
1389	276.9755249	758.2565918	24.17092514	16.11835289	8.579916954	32.05772018	19.49648666	5.560218334	6.896544456	5.156519413	13.09815311	7.640704632	7.771853924	105.421669	20.71209335	10.60832214	149.8124084	6.734923363	8.057736397	3.01041913	6.654819965	0	SO_local_POS MarVis 24 hpi.csv	0.0060183	m+H	0	0	759.2638504	-	0.0060183
171	329.6566772	407.286377	13.80148888	13.26511383	9.47859478	16.25820923	12.69050884	5.817271233	8.386347771	7.239716053	9.030150414	10.00052547	9.711575508	8.408652306	23.15999985	10.54097366	8.285720825	6.723278522	7.902264118	5.844986439	7.515936852	0	SO_local_POS MarVis 24 hpi.csv	0.0060183	m+H	1	989	409.2970038	9.3615	0.0060183
1768	334.6095581	323.0027466	49.33376312	44.95635986	49.33934402	108.2085419	63.09874344	35.04337692	38.30226135	37.18938065	51.06023788	39.77939606	33.52220917	41.73134995	95.181427	76.07794189	47.01771927	27.33214378	34.33707428	31.84979057	25.89787292	0	SO_local_POS MarVis 24 hpi.csv	0.006115	m+H	0	980	324.010037	20.3558	0.006115
108	455.9330444	614.4459229	85.70860291	53.35237503	42.99546432	101.3342514	60.2085228	41.09671783	51.08498764	36.05789948	47.6109848	46.73204041	26.00382423	26.93814659	58.67656326	31.20438004	30.07723045	25.00699615	23.45867348	42.97810745	26.2610569	0	SO_local_POS MarVis 24 hpi.csv	0.0061476	m+NH4	0	987	632.4797746	-	0.0061476
906	439.5379944	630.4807129	16.3120575	14.38466167	12.58672523	18.95086098	18.66625786	8.691671371	10.8325901	11.97142887	7.529985905	9.17942524	8.076496124	7.848633766	11.11179447	11.87199974	4.929810047	8.513723373	7.508141518	9.290605545	6.783580303	0	SO_local_POS MarVis 24 hpi.csv	0.0061476	m+H	0	0	631.487972	-	0.0061476
4439	266.9852295	584.1392822	40.11780548	56.67666626	39.51205444	47.79626846	43.64262009	26.98033142	43.15326691	42.95198441	33.10379028	33.67618942	27.51177788	25.51092339	10.76630402	39.96981049	38.11499023	17.8072567	21.52748108	23.48384285	32.98817825	0	SO_local_POS MarVis 24 hpi.csv	0.0061476	m+H	2	1731	587.1532711	-	0.0061476
2792	383.3040771	326.0040283	113.947876	87.45638275	118.8487701	103.6238708	80.01174927	46.63879776	48.52236938	80.68678284	52.10523605	52.90295792	85.84210968	67.9467926	183.8020477	74.39802551	62.5523262	50.65509415	51.74996948	63.99065399	56.36286163	0	SO_local_POS MarVis 24 hpi.csv	0.0062797	m+Na	0	3968	348.9932584	7.6762	0.0062797
64	267.3572083	904.4596558	7.210249424	9.333208084	4.039354801	11.4441967	11.41887856	4.374087334	3.853779316	2.477727652	8.430366516	3.097342253	2.133748293	1.86024797	2.491705656	1.983722091	2.24272728	2.595932007	5.962424755	1.935325146	3.046365023	0	SO_local_POS MarVis 24 hpi.csv	0.0062797	m+H	0	0	905.4669328	-	0.0062797
3081	383.303009	328.000946	8.540534973	7.95263052	11.46802807	9.301361084	5.957805634	3.626639366	4.265660763	5.40945816	3.380146265	3.647037983	7.154363632	5.20442915	19.51755905	7.061743736	5.037238121	3.426303387	5.232281208	4.726883888	5.104525566	0	SO_local_POS MarVis 24 hpi.csv	0.0063806	m+Na	1	3831	351.993511	7.7531	0.0063806
1111	358.7385559	176.1924438	33.75060272	39.17263031	33.76558685	39.24386215	85.9430542	18.72286224	18.72226143	22.14541817	25.78705978	23.02877808	18.23768044	14.55742264	45.10639572	16.91016006	18.10151291	15.57897949	13.23405838	6.278090477	20.44861221	0	SO_local_POS MarVis 24 hpi.csv	0.0063806	m+H	0	0	177.1997248	-	0.0063806
310	468.0294189	473.8122559	21.88368797	17.15524101	11.68872547	23.75490952	16.9125843	8.808382034	16.8554821	10.35834789	10.92388535	14.78979778	7.279715538	9.664643288	20.48026848	8.747847557	9.173694611	7.597450256	8.067382813	9.076493263	8.567707062	0	SO_local_POS MarVis 24 hpi.csv	0.0065176	m+NH4	2	991	493.8527779	-	0.0065176
1432	434.4542542	198.177887	10.87460709	8.017050743	6.508995056	11.78208733	14.30210972	5.953962326	6.390230656	6.469446182	5.641140938	6.786746502	3.783761263	4.681829929	12.5639267	6.228554726	4.950518131	4.92265749	3.292227983	5.047973633	4.162534714	0	SO_local_POS MarVis 24 hpi.csv	0.0065176	m+H	0	0	199.1851658	-	0.0065176
1038	384.3940735	175.9972229	18.15811157	13.8359623	8.179242134	13.97647095	11.69485474	6.277376652	7.558815956	7.351504803	7.284520626	3.341289282	10.25648785	7.473712921	16.7512455	14.06337929	8.948658943	8.329742432	7.931898117	6.30743742	6.221860409	0	SO_local_POS MarVis 24 hpi.csv	0.0065523	m+H	0	0	177.0045028	-	0.0065523
1819	361.787262	832.2103271	50.28118896	91.68588257	40.61462402	78.27060699	111.2264175	18.94569778	21.41695976	52.58876038	26.34919167	19.50288963	66.0814209	51.99198532	77.32046509	99.9335556	46.97992706	8.455583572	23.56081581	28.38789558	33.09113312	0	SO_local_POS MarVis 24 hpi.csv	0.0065523	m+H	0	975	833.2176201	27.2222	0.0065523
1923	373.8295288	906.3023682	36.95013428	31.66921043	28.47937584	29.76460266	18.55674171	18.71056938	20.87012672	29.41016197	25.35679436	20.87683487	18.40613747	25.40860558	26.54187202	27.59523582	34.78294373	15.64016342	13.71953678	16.07610321	9.917575836	0	SO_local_POS MarVis 24 hpi.csv	0.0066222	m+H	0	959	907.3096217	35.7032	0.0066222
283	95.03647614	626.1489258	40.01382828	10.9203825	19.38505173	26.09077835	11.2119503	9.407284737	9.893522263	26.56951904	11.24527454	13.43349648	6.919171333	2.04429245	7.175372601	6.154934883	2.107437372	8.846604347	6.914909363	18.32277489	8.874205589	0	SO_local_POS MarVis 24 hpi.csv	0.0066222	m+H	0	0	627.1562253	-	0.0066222
1681	103.2695236	338.0550232	23.26919937	13.99166012	12.09559059	21.3800087	13.16625786	4.039992332	11.38253212	12.64712429	12.98715019	7.238604069	10.75982761	12.68316364	14.55476475	16.03507233	19.14893532	6.741476059	8.872281075	6.548166752	8.308721542	0	SO_local_POS MarVis 24 hpi.csv	0.0066222	m+H	0	0	339.0622971	-	0.0066222
3075	311.1427612	364.0116272	8.492325783	16.0327301	11.55214977	7.856303692	6.674493313	6.892397881	6.158181667	5.189326763	6.654958725	4.842597485	8.462050438	9.998274803	10.99635887	8.586957932	6.787642956	7.382604122	4.307162762	5.287828445	5.820052624	0	SO_local_POS MarVis 24 hpi.csv	0.0066222	m+H	0	0	365.0189064	-	0.0066222
4621	371.5758972	195.1745758	249.8691559	174.5328217	134.7584381	240.8608856	191.6508026	113.3076477	80.50414276	93.12675476	117.0498047	92.68482971	157.3562622	96.84313202	203.6716461	148.5874329	95.53630066	92.80445099	97.7335968	75.18915558	96.42620087	0	SO_local_POS MarVis 24 hpi.csv	0.0066222	m+Na	2	1953	220.1704994	-	0.0066222
50	300.1122437	868.4033813	52.68099976	86.2678833	39.14578247	62.59777832	80.70097351	27.51591301	32.65268326	22.18484306	46.5425415	35.58412552	18.44916153	4.50735569	26.4035778	21.46419525	5.949976921	30.0651226	22.79118156	44.52069855	48.22544098	0	SO_local_POS MarVis 24 hpi.csv	0.0066222	m+H	0	1983	869.4106437	39.9308	0.0066222
1289	338.2752991	407.2601318	42.74085617	18.26995659	20.24884987	32.57548141	32.06401443	20.43992043	18.15436172	7.365729332	22.6254921	19.14098549	25.09895325	20.94067383	29.39116096	25.89079475	20.75104904	17.31640244	18.13082695	17.83553123	11.28850937	0	SO_local_POS MarVis 24 hpi.csv	0.0066575	m+H	0	0	408.2674217	-	0.0066575
2267	320.9512939	792.1921997	74.42010498	41.8885498	33.49340057	49.45665741	33.56244659	27.45545197	32.52835464	31.20197296	26.13078308	14.44510651	31.18508148	39.2336235	60.3420105	25.01045799	35.44527054	28.0243206	16.77077293	16.41859055	22.57098389	0	SO_local_POS MarVis 24 hpi.csv	0.0066575	m+H	1	996	794.2028452	28.5989	0.0066575
229	466.9594421	625.928894	15.66718102	12.40077114	8.53797245	15.88901424	11.43107224	5.650811672	11.57360649	7.85545969	7.790214062	9.214157104	4.326470375	5.877267361	11.06032181	4.049291611	6.875683308	5.177031517	4.46767807	7.162184715	4.993955135	0	SO_local_POS MarVis 24 hpi.csv	0.0066929	m+H	0	994	626.9361609	-	0.0066929
203	233.0396881	328.9766541	46.15858078	17.42984581	14.63604355	39.92440414	43.01764679	20.46754646	9.483559608	50.49691772	21.08115959	9.072547913	78.34772491	100.014679	103.7783585	45.52549362	120.0219269	7.711010456	33.73104095	10.45219326	11.12557697	0	SO_local_POS MarVis 24 hpi.csv	0.0067643	m+H	0	0	329.9839378	-	0.0067643
1262	370.7615051	571.1952515	29.09965134	27.99324608	20.92323303	27.79694939	24.66002274	10.03089619	8.45767498	20.1248455	12.03698444	9.987083435	15.43136215	13.39100552	20.74486351	13.78897953	15.40424252	12.52523899	18.66027832	7.059039116	16.19994354	0	SO_local_POS MarVis 24 hpi.csv	0.0067643	m+H	1	958	573.2059005	36.3868	0.0067643
1480	296.829895	300.0666809	45.35405731	62.49404907	46.1837616	45.59302902	52.78931808	23.96668816	52.66253662	44.3764534	34.68418884	39.76921082	23.32207108	34.4552002	15.28270245	27.45716858	22.46355057	29.42305946	25.69644165	4.416960239	44.84500122	0	SO_local_POS MarVis 24 hpi.csv	0.0067643	m+H	0	0	301.0739467	-	0.0067643
671	465.9550171	613.9259644	14.07441998	15.70008087	8.215587616	20.35378075	15.04867077	6.58177948	12.24233723	9.467167854	7.07440424	12.43980503	4.486267567	7.879043102	10.58441925	4.231505871	8.569725037	4.969419003	5.06937027	5.72301054	5.911591053	0	SO_local_POS MarVis 24 hpi.csv	0.0068003	m+H	0	0	614.9332247	-	0.0068003
2661	298.4580994	948.1928101	18.65968895	16.69230843	4.387773514	33.88357925	13.33321095	6.608513832	5.268243313	8.305875778	7.455982208	4.756248474	7.00223732	16.41095352	15.97399521	9.738267899	21.52523613	0.6688478589	6.055573463	1.956359744	2.618314505	0	SO_local_POS MarVis 24 hpi.csv	0.0068365	m+H	0	0	949.2000842	-	0.0068365
428	232.1222687	492.1325989	20.78038788	8.099768639	12.68930435	22.40437317	8.877627373	3.738385916	1.454605937	9.641767502	4.290500164	1.248951674	1.096213818	6.684986115	8.118824005	1.433617473	6.705221653	0.8984588385	4.260498524	1.263575912	0.8995138407	0	SO_local_POS MarVis 24 hpi.csv	0.0068365	m+H	1	977	494.1432209	21.2655	0.0068365
4338	338.2255859	982.2747192	43.63551331	18.20897102	11.67801094	39.25242615	17.452034	5.106499672	8.204493523	36.2258873	8.2149086	7.351383209	14.20500946	15.50298882	14.27320766	17.15343285	16.59550858	5.582957745	6.781223774	7.583546638	7.912395477	0	SO_local_POS MarVis 24 hpi.csv	0.0068365	m+H	0	0	983.281995	-	0.0068365
1304	204.6659393	582.1593018	138.2483368	69.35597229	60.53093338	159.1555328	85.62451172	31.7304287	42.21763229	101.9489212	42.53188324	43.19859695	10.47450161	63.21384811	59.28958511	15.09238529	66.30426025	9.572668076	34.39469147	7.550807476	20.21592522	0	SO_local_POS MarVis 24 hpi.csv	0.0069095	m+H	0	1930	583.1665952	25129	0.0069095
879	406.9759827	602.1348877	15.0890274	10.44194412	7.419849396	15.30050755	9.415745735	4.698338985	3.056664228	9.178937912	4.398482323	4.138208389	7.80677557	8.820375443	14.81003761	7.668930531	8.020195961	4.78992033	4.895515919	7.020855904	5.25484705	0	SO_local_POS MarVis 24 hpi.csv	0.0069095	m+H	1	923	604.1454965	20.2749	0.0069095
2375	338.6123047	119.0751495	9.726057053	9.690125465	6.930468559	10.22016144	11.67644501	5.058618546	5.842271805	6.618552208	5.968122959	5.610723019	4.877655506	5.046658993	14.83697891	4.563498497	5.0226717	4.480475426	4.371660709	3.84078145	5.838626385	0	SO_local_POS MarVis 24 hpi.csv	0.0069832	m+H	0	0	120.0824284	-	0.0069832
576	245.7886353	162.0348358	20.33055687	35.90555191	52.23194122	57.38117218	33.17292023	5.559141636	15.93736267	71.09113312	25.28334618	15.62709141	38.51745987	109.2164993	71.40073395	68.62211609	127.8157425	8.444929123	26.945467	19.3508091	15.11526299	0	SO_local_POS MarVis 24 hpi.csv	0.0070577	m+H	0	0	163.0421186	-	0.0070577
142	231.843811	742.2251587	61.74512482	32.44155121	38.34225845	35.94249344	38.04539871	15.79867649	35.05472183	34.67763519	42.01773071	45.43107986	17.62528801	4.148137569	22.88445854	13.28480339	11.52843285	18.34588242	24.32779121	23.27151871	31.3114872	0	SO_local_POS MarVis 24 hpi.csv	0.007209	m+H	0	0	743.2324125	-	0.007209
915	457.8204346	495.3282166	22.00113678	20.34897995	21.50694847	20.67478752	25.20043182	16.66703987	12.37360191	14.4285183	19.6006031	13.62142944	7.56801939	10.8132906	22.01584816	12.11947155	9.15402317	7.506577969	8.487890244	12.99883938	11.96747303	0	SO_local_POS MarVis 24 hpi.csv	0.007209	m+H	0	0	496.3354964	-	0.007209
883	361.8634338	815.3308105	37.36196136	25.10148621	14.92086506	27.55234909	28.69702148	18.29115295	32.03893661	37.66971207	17.87849045	31.17723274	4.592094898	8.505196571	27.98316574	8.29150486	18.04509354	4.658327579	11.06696415	7.881700993	2.501499414	0	SO_local_POS MarVis 24 hpi.csv	0.007209	m+H	0	0	816.3380593	-	0.007209
1120	316.5327454	996.2258301	18.24380493	8.86001873	7.414964676	36.74282837	18.80595589	5.681372643	15	9.109386444	11.89265347	4.30650568	11.48464203	17.89029884	20.93226051	16.50935936	29.61939621	1.61625886	3.521856785	0.3752335906	7.657382488	0	SO_local_POS MarVis 24 hpi.csv	0.0072859	m+H	0	916	997.2331077	36.6702	0.0072859
3245	481.0834045	418.3081055	1287.243286	1319.085205	797.4810791	1538.760132	1135.420288	557.8720093	475.3734436	669.4977417	755.8543701	773.3195801	620.8867798	849.1208496	1076.789063	702.7997437	711.605896	616.882019	606.3501587	776.2054443	570.149231	0	SO_local_POS MarVis 24 hpi.csv	0.0072859	m+Na	2	2955	443.304041	-	0.0072859
3097	439.6120605	284.1427612	28.82841682	17.43828011	8.97069931	27.35327148	22.19946098	8.861206055	8.71422863	11.72452164	11.78500462	16.26064301	14.75282764	13.39314651	22.47097397	15.04114342	10.91875267	7.103137493	7.788949013	10.3816328	8.617519379	0	SO_local_POS MarVis 24 hpi.csv	0.0072859	m+H	0	0	285.1500348	-	0.0072859
228	466.9564819	524.6658936	15.25393105	16.69655228	5.936598301	17.89827538	12.68902969	6.099109173	8.985840797	7.945048809	6.766616344	10.16069603	4.61237669	6.059220791	7.993834019	3.754076004	6.681202412	5.331743717	5.622760773	5.859840393	5.118591309	0	SO_local_POS MarVis 24 hpi.csv	0.0072859	m+H	2	972	527.6798844	-	0.0072859
1218	444.3991699	555.4498291	12.58701134	15.48781776	14.22136688	21.2142868	36.71229172	7.910926342	9.790554047	15.25090027	12.71959591	12.2729454	1.508057117	8.65003109	10.69706917	11.07910252	10.25782013	6.302600384	8.638530731	11.64256954	5.586916924	0	SO_local_POS MarVis 24 hpi.csv	0.0072859	m+H	1	943	557.4604397	38.3408	0.0072859
2608	339.0562134	534.0977173	7.012341022	5.247101784	15.12955666	11.6154871	1.91076231	1.522845984	3.167235374	6.045342922	4.204530716	3.585167885	5.266058922	11.06435871	6.126727581	5.642300606	17.87099266	1.638702512	1.572679996	1.214830756	2.041021585	0	SO_local_POS MarVis 24 hpi.csv	0.0073636	m+Na	0	762	557.0869405	-	0.0073636
48	288.8051453	336.1000671	24.48402596	18.61124992	9.904359818	19.12080193	16.21720314	8.291790009	8.951815605	6.682502747	11.31204987	6.828423023	9.694536209	6.251830101	14.62001419	8.714261055	6.433058262	6.750710487	5.394088745	4.246829033	8.73244381	0	SO_local_POS MarVis 24 hpi.csv	0.0074028	m+H	0	0	337.1073542	-	0.0074028
1117	275.1920776	163.0377808	4.367864609	2.317331076	2.887173653	4.865401745	2.426353455	1.807556868	0.9947621226	5.652070522	1.742390394	1.168364644	3.522898674	41.08607864	6.132141113	2.916376591	45.53543854	1.759685636	1.407986403	1.491021156	2.233407974	0	SO_local_POS MarVis 24 hpi.csv	0.0074028	m+H	0	0	164.0450577	-	0.0074028
3205	170.2045135	168.0805969	73.99866486	53.63188171	48.11489868	63.43196106	67.5381012	28.93502617	31.96478844	44.0610466	41.85686874	46.14199066	42.45258713	29.07422256	71.20721436	50.56168365	47.33014679	34.7252121	27.66963768	35.55805206	39.93738174	0	SO_local_POS MarVis 24 hpi.csv	0.0074421	m+H	0	1969	169.0878773	-	0.0074421
167	161.5044556	297.0890808	111.1840363	58.31423569	89.15833282	143.6262207	107.1441116	45.41739273	121.3231277	81.55187988	69.62176514	120.762291	3.114597321	48.14964676	50.9790535	39.12885284	8.154016495	39.63205719	61.07138062	42.23788452	53.6823616	0	SO_local_POS MarVis 24 hpi.csv	0.0076016	m+H	0	975	298.0963562	13.5137	0.0076016
1019	343.1900024	471.2228088	51.04918289	42.17728043	32.2836647	48.87903976	40.58769226	26.6964817	30.08434868	30.5928421	25.00914001	23.91882324	32.21227646	29.35460472	52.86458588	30.13068962	29.72284317	19.5235157	31.34448624	19.43241501	27.27025604	0	SO_local_POS MarVis 24 hpi.csv	0.0076016	m+H	0	0	472.230088	-	0.0076016
1158	256.5682678	639.1964111	15.04606342	16.08360481	24.29941177	23.94699669	17.38310623	4.970935822	16.79063225	13.7828474	8.341269493	10.74434185	7.738027573	4.590051174	17.10046387	11.96970081	6.8434515	4.754751205	6.225569248	7.023729324	4.890686989	0	SO_local_POS MarVis 24 hpi.csv	0.0076016	m+H	0	0	640.203692	-	0.0076016
44	204.672348	990.2255249	47.88692474	27.10577774	24.94005394	52.98033142	30.06182289	12.32916355	26.73114967	5.353678703	19.24039841	14.71664429	4.89303875	13.03269291	28.29523659	4.604746819	12.03890324	3.891713142	14.27258015	3.574231386	7.437570572	0	SO_local_POS MarVis 24 hpi.csv	0.0077645	m+H	0	0	991.2328128	-	0.0077645
1557	371.7398071	346.1922913	10.39809418	9.277187347	13.16604042	9.494532585	10.50876808	8.004148483	5.527271271	4.718414783	6.761857033	11.92850685	12.87008476	6.862930298	16.25919914	7.334907055	13.84585953	4.344219685	6.823049545	4.609097958	5.277219296	0	SO_local_POS MarVis 24 hpi.csv	0.0077645	m+H	0	0	347.1995807	-	0.0077645
2082	471.1657715	388.2745361	323.820343	263.0712891	226.0888062	378.3556824	354.9558716	157.0696564	193.7541809	211.9982452	183.6457367	210.6341705	172.7098999	157.3337708	29.43813896	216.6585236	176.5112305	162.5014954	4.237164021	197.8597107	193.1050873	0	SO_local_POS MarVis 24 hpi.csv	0.0077645	m+H	2	906	391.2885155	-	0.0077645
404	446.1034546	599.4667358	45.2365036	44.60686111	28.03797913	49.63646317	53.09746933	22.05550385	23.37155151	23.84606743	24.66017151	25.20676804	18.25454903	21.87144089	43.75943375	24.22252846	22.14184761	18.33130074	19.10333061	26.14472961	21.56830978	0	SO_local_POS MarVis 24 hpi.csv	0.0078889	m+H	0	0	600.474006	-	0.0078889
1097	225.2380066	930.2024536	15.02933407	7.276899338	19.58700943	13.5391798	9.044238091	4.256394863	1.689059019	4.342554569	6.583023548	1.737834215	3.207608461	5.645192146	6.227626324	3.484848738	4.334927559	2.472122908	3.895090103	3.130281925	4.737666607	0	SO_local_POS MarVis 24 hpi.csv	0.0078889	m+H	0	0	931.2097418	-	0.0078889
2041	221.0938263	608.178833	24.67063332	34.14605331	202.6936035	30.04706383	31.7766552	11.28528786	20.02762413	23.93787193	13.25324535	19.65882111	5.593958855	17.33132744	42.8037262	9.280327797	3.894119263	8.032423019	9.806497574	5.523229122	11.08777237	0	SO_local_POS MarVis 24 hpi.csv	0.0078889	m+H	0	0	609.1860824	-	0.0078889
3471	236.6586456	356.1075439	48.41822815	40.43865967	25.04753494	36.85030746	42.64792252	15.7728529	24.67987251	18.05509377	7.849967003	6.786636353	10.30025005	21.26400375	55.00616837	22.73793793	26.63458633	13.66816235	15.76883984	5.284977436	15.78235531	0	SO_local_POS MarVis 24 hpi.csv	0.0080153	m+Na	2	1921	381.1034623	-	0.0080153
4806	302.6736145	960.2589111	338.098175	273.0877075	311.7913818	359.028656	313.3922424	170.6062622	112.3531036	276.1404724	196.0384521	134.4259033	111.819046	192.7380676	429.9035034	239.1334229	254.7938995	104.5486832	159.4663696	90.76223755	136.1381836	0	SO_local_POS MarVis 24 hpi.csv	0.0080153	m+H	1	3869	962.2695275	44.7586	0.0080153
1503	308.1116333	772.1306152	35.01770782	24.78386307	31.8116951	31.98090935	24.3852253	8.767730713	6.824518681	18.16753006	9.412407875	7.753594398	14.1865921	13.31526089	37.66942978	14.32786274	11.86045742	6.185948372	9.79609108	4.884311199	18.11488342	0	SO_local_POS MarVis 24 hpi.csv	0.0080153	m+H	1	932	774.1412183	24.9721	0.0080153
4079	276.0307007	610.1887207	601.555481	822.675354	891.9656982	812.0265503	964.9778442	371.9024658	1162.778442	1263.027954	615.6610107	1344.650391	401.2671509	646.6924438	900.4719849	574.7102051	751.289856	164.7171478	347.6184692	304.6098633	321.9584656	0	SO_local_POS MarVis 24 hpi.csv	0.0080153	m+H	0	2822	611.1960221	29.1587	0.0080153
812	462.6758728	264.2086487	44.44115448	41.13174438	35.46963882	77.23419189	63.72877502	26.70019341	33.15142822	34.07142639	37.5425148	38.54119492	24.31199265	20.67416763	7.685034752	15.08366776	33.55606461	24.49760056	19.74419975	38.73078537	34.33348846	0	SO_local_POS MarVis 24 hpi.csv	0.0080153	m+H	0	0	265.21593	-	0.0080153
495	466.9593201	671.9354248	63.84497452	49.26205063	27.58203316	70.84604645	40.58719254	22.37503624	47.33430099	28.67611885	27.66855621	36.25430679	18.67265511	26.51149368	8.693257332	16.90004921	24.32134628	22.66911888	21.09558868	33.53038025	21.42318726	0	SO_local_POS MarVis 24 hpi.csv	0.0080578	m+H	0	975	672.9427123	-	0.0080578
1497	450.3028259	639.5845337	47.69010925	52.79636383	31.7173233	60.94741821	41.45968246	26.19843102	26.39813042	29.45126724	27.14228249	28.44618607	22.19445038	24.55653	53.10513306	26.97727966	27.53229523	22.36050606	17.84127808	23.01014137	27.08498573	0	SO_local_POS MarVis 24 hpi.csv	0.0081006	m+H	1	986	641.5951775	40.3097	0.0081006
195	487.6484985	534.2680664	35.01354218	34.90042496	23.22579002	60.72292709	38.89336014	22.27263641	29.45602608	34.36834717	23.6700573	32.96908569	52.23173523	83.30152893	92.69324493	97.03009033	116.3217087	28.41680145	21.53625679	35.79133606	44.38660049	0	SO_local_POS MarVis 24 hpi.csv	0.0081869	m+H	0	0	535.2753467	-	0.0081869
4005	296.425293	142.0289459	46.14969635	50.30189514	60.28141022	78.6669693	68.14508057	17.58084106	33.78175354	41.07542419	29.5274868	34.14822006	23.53631401	26.66163254	59.41669846	35.89589691	60.0945282	18.71632576	28.70655441	26.4582119	24.60299492	0	SO_local_POS MarVis 24 hpi.csv	0.0081869	m+H	0	0	143.0362265	-	0.0081869
238	233.2020874	314.0158997	18.41755676	42.16509628	18.84773445	27.52762413	41.70718384	18.45038986	7.851947308	35.01576614	32.02003479	8.84677124	50.3601265	37.29561996	45.35437012	32.60234833	52.10983276	4.665162086	29.69016266	8.334814072	8.432489395	0	SO_local_POS MarVis 24 hpi.csv	0.0082304	m+H	0	0	315.0231862	-	0.0082304
3416	312.1887207	339.4518738	16.26762009	17.80041122	13.971735	22.10583687	18.71170998	8.288552284	11.31099415	9.847130775	13.1285162	13.11702156	11.81261349	9.960156441	23.85414696	13.27034855	11.06218624	7.987419605	9.774246216	9.328743935	12.70147133	0	SO_local_POS MarVis 24 hpi.csv	0.0082304	m+H	0	0	340.4591608	-	0.0082304
74	219.9993286	545.1885986	33.48436356	19.03938675	6.316912174	35.3778801	18.59040642	15.48011017	18.05665016	8.741445541	19.54670715	16.20688629	3.30046916	0.3663595319	12.47307777	3.870697498	2.016150475	10.04473209	5.433907986	4.999544144	12.64393997	0	SO_local_POS MarVis 24 hpi.csv	0.0082741	m+H	0	0	546.1959006	-	0.0082741
3736	460.0116882	609.1851807	41.07888412	26.75061417	28.79888153	44.67876053	30.78064919	18.72541428	21.7600956	23.52392387	16.65644455	20.2142868	21.63830757	17.55700874	23.30217361	22.28764153	25.42071533	23.45594406	15.47109127	22.20586014	18.14976692	0	SO_local_POS MarVis 24 hpi.csv	0.0082741	m+H	0	0	610.1924403	-	0.0082741
473	403.0841064	324.1614685	104.1420898	97.25673676	57.9635582	62.83667374	99.3407135	45.62007904	54.17251205	51.33815384	56.80310059	68.64880371	65.44219971	120.7168198	131.1413269	82.04437256	111.4000473	54.44759369	54.50027847	54.9608078	69.12094879	0	SO_local_POS MarVis 24 hpi.csv	0.0083622	m+H	0	0	325.1687442	-	0.0083622
63	405.692627	590.3103027	268.5963135	169.9847565	173.8297577	333.6920471	144.0600281	93.06378174	71.85107422	248.5942993	110.4171906	70.60046387	56.90657425	35.29441071	176.9409332	62.41117859	32.18170547	34.00778198	79.05097198	4.880917072	43.13957596	0	SO_local_POS MarVis 24 hpi.csv	0.0084065	m+H	0	998	591.3175964	28.4477	0.0084065
185	301.1164551	828.1873779	260.1686401	194.9768829	101.140152	244.5290375	258.8128967	88.92552185	129.0999756	110.7377548	142.4154358	138.6236572	89.57048035	87.10261536	141.5925293	105.8077545	93.56385803	72.07862854	77.39369202	78.67990112	108.2270355	0	SO_local_POS MarVis 24 hpi.csv	0.0084065	m+Na	2	951	853.1833207	-	0.0084065
1380	381.2862244	413.2119751	50.18959045	84.04721832	16.14513588	45.60723495	25.44708824	15.9501915	15.65059853	15.95553589	22.59462357	23.33418655	44.22542572	32.01613998	64.36563873	38.09848785	35.96759796	16.55945587	9.462675095	20.39407539	21.38583183	0	SO_local_POS MarVis 24 hpi.csv	0.0084065	m+H	0	0	414.2192667	-	0.0084065
124	289.2730408	405.3154907	4.362260342	7.198708534	7.903611183	11.925354	9.695919037	4.132423401	4.208856106	3.422012329	7.013697147	5.554421425	0.7250112295	0.7863175273	2.663144588	2.427407742	1.26733613	5.948694229	5.041574955	6.237403393	4.984498501	0	SO_local_POS MarVis 24 hpi.csv	0.0084512	m+H	0	0	406.3227681	-	0.0084512
567	263.1650085	584.1373901	214.8960266	98.15834045	118.7212219	271.1361694	107.7736969	5.661051273	66.06389618	80.11187744	94.2114563	72.81497955	4.807004452	63.88047791	14.52105904	32.68805695	101.088623	4.949397087	57.00595474	71.48985291	61.051651	0	SO_local_POS MarVis 24 hpi.csv	0.0084512	m+NH4	1	1657	603.1745365	-	0.0084512
419	313.7389221	548.1184692	466.9144592	623.5177612	367.3399353	490.1581726	597.9089966	275.3173218	265.9540405	412.6647644	355.3503418	286.6327209	226.9907532	121.1143036	644.0670166	263.7608643	149.1288605	181.23703	205.0590363	193.6459045	216.305542	0	SO_local_POS MarVis 24 hpi.csv	0.0085411	m+H	0	1982	549.1257276	24714	0.0085411
1013	298.6880493	352.1351624	353.2182617	470.2276917	342.1653442	412.39505	377.5447083	133.4542999	141.6137543	441.000885	323.5230713	143.0346527	190.8304901	116.9432831	19.95938683	241.7156982	233.6089325	236.8280487	6.816765308	9.712169647	128.5285187	0	SO_local_POS MarVis 24 hpi.csv	0.0085411	m+H	0	0	353.1424271	-	0.0085411
4155	293.6358643	715.6436768	29.77289009	40.26875687	40.67085648	51.93575287	37.95103836	4.542741776	6.329686642	37.03136063	22.89243698	4.556341648	18.2962265	32.82774353	50.13272476	24.44756889	33.32649994	16.81030083	18.37008286	6.042862892	11.40379715	0	SO_local_POS MarVis 24 hpi.csv	0.0085864	m+H	0	952	716.6509354	33.5301	0.0085864
45	381.2850037	375.2573547	607.2432251	372.6358337	4.610879898	604.9263916	443.4978027	5.922312737	295.540802	244.6879272	335.7265015	321.5218811	898.9338989	426.9851074	1151.34436	938.755249	575.5002441	237.7626343	191.6181335	278.2419739	319.0125427	0	SO_local_POS MarVis 24 hpi.csv	0.008632	m+H	0	4773	376.2646162	-	0.008632
1106	342.8739929	452.3364868	42.47891998	36.94886398	39.27848434	46.66995621	35.98714066	22.49104691	38.04751205	31.22480583	32.17142105	26.88744164	50.77431107	35.02697754	38.51544189	47.72225571	26.80316353	17.87608337	33.85072708	15.52267647	17.11254311	0	SO_local_POS MarVis 24 hpi.csv	0.008632	m+Na	0	952	475.3257051	-	0.008632
1121	298.4505005	899.671814	27.19419289	36.00292587	73.20015717	61.85654449	42.90933228	12.35900116	7.491802216	54.43335724	29.55197525	7.324647903	36.42485809	58.53716278	72.52764893	67.71005249	61.09544373	17.49199104	33.47668839	2.232986689	12.59907913	0	SO_local_POS MarVis 24 hpi.csv	0.0087238	m+H	0	0	900.6791194	-	0.0087238
4130	175.7852936	762.1312866	11.7848196	6.903308392	15.22466946	14.32815266	7.06057024	4.63809824	4.93722105	4.649703503	8.081055641	3.875747681	5.420223236	5.051893234	12.41820717	9.479995728	13.49483871	4.95202589	3.156959772	4.372051716	6.038760185	0	SO_local_POS MarVis 24 hpi.csv	0.0087238	m+H	0	0	763.1385478	-	0.0087238
[truncated: 1,051 more rows]

## Sheet: Local 48 hpi combined MarVis
id	RT	m/z (corrected)	NM_1/NM_1	NM_2/NM_2	NM_3/NM_3	NM_4/NM_4	NM_5/NM_5	CNINF_1/CNINF_1	CNINF_2/CNINF_2	CNINF_3/CNINF_3	CNINF_4/CNINF_4	CNINF_5/CNINF_5	AM_1/AM_1	AM_2/AM_2	AM_3/AM_3	AM_4/AM_4	AM_5/AM_5	MYINF_1/MYINF_1	MYINF_2/MYINF_2	MYINF_3/MYINF_3	MYINF_4/MYINF_4	MYINF_5/MYINF_5	dataset	KWpValue_p-value	ARule	nC13	CosSum	FormerY	nC	KWpValue_p-value
[truncated: 1,546 more rows]

[truncated: 2 more sheets: Systemic 24 hpi combined MarVis, Systemic 48 hpi combined MarVis]
